# Supplementary material for: Results of quality rights on human rights engagement, stigma and attitudes towards mental health among Colombian medical students
Source: PLoS One. 2025 Feb 26;20(2):e0319431. doi: 10.1371/journal.pone.0319431 (PMC11864544; doi:10.1371/journal.pone.0319431)
Supplement: S1 File — (XLSX) [file pone.0319431.s001.xlsx]

## Sheet: Dicc
Variable	Etiqueta	Valores	Descripción
Sexo	Sexo	1	Mujer
		2	Hombre
Semestre	Semestre que cursa (si es estudiante)		Número de semstre en curso (1 a 10)
Prueba	Prueba	1	Pre
		2	Post
DDHH_Nociones1	He leído la Declaración Universal de Derechos Humanos (DUDH)]	1	Totalmente en desacuerdo
		2	En desacuerdo
		3	Parcialmente en desacuerdo
		4	Ni de acuerdo ni en desacuerdo
		5	Parcialmente de acuerdo
		6	De acuerdo
		7	Totalmente de acuerdo
DDHH_Nociones2	Tengo un buen entendimiento del contenido de la Declaración Universal de Derechos Humanos (DUDH]	1	Totalmente en desacuerdo
		2	En desacuerdo
		3	Parcialmente en desacuerdo
		4	Ni de acuerdo ni en desacuerdo
		5	Parcialmente de acuerdo
		6	De acuerdo
		7	Totalmente de acuerdo
DDHH_Nociones3	El Plan de estudios de mi profesión incluye la Declaración Universal de Derechos Humanos (DUDH)]	1	Totalmente en desacuerdo
		2	En desacuerdo
		3	Parcialmente en desacuerdo
		4	Ni de acuerdo ni en desacuerdo
		5	Parcialmente de acuerdo
		6	De acuerdo
		7	Totalmente de acuerdo
DDHH_Nociones4	En el transcurso de mi formación académica, se capacita a los estudiantes para que adquieran conocimiento sobre los derechos humanos]	1	Totalmente en desacuerdo
		2	En desacuerdo
		3	Parcialmente en desacuerdo
		4	Ni de acuerdo ni en desacuerdo
		5	Parcialmente de acuerdo
		6	De acuerdo
		7	Totalmente de acuerdo
DDHH_Nociones5	En el transcurso de mi formación académica, se capacita a los estudiantes para que sean capaces de abogar por los derechos humanos de las personas]	1	Totalmente en desacuerdo
		2	En desacuerdo
		3	Parcialmente en desacuerdo
		4	Ni de acuerdo ni en desacuerdo
		5	Parcialmente de acuerdo
		6	De acuerdo
		7	Totalmente de acuerdo
DDHH_Nociones6	Mi formación incluye el estudio de las violaciones a los derechos humanos que ocurren en Colombia]	1	Totalmente en desacuerdo
		2	En desacuerdo
		3	Parcialmente en desacuerdo
		4	Ni de acuerdo ni en desacuerdo
		5	Parcialmente de acuerdo
		6	De acuerdo
		7	Totalmente de acuerdo
DDHH_Nociones7	Las actividades académicas de mi formación profesional incluyen asuntos de derechos humanos internacionales]	1	Totalmente en desacuerdo
		2	En desacuerdo
		3	Parcialmente en desacuerdo
		4	Ni de acuerdo ni en desacuerdo
		5	Parcialmente de acuerdo
		6	De acuerdo
		7	Totalmente de acuerdo
DDHH_Nociones8	Para mí, la profesión que elegí es una buena vía para aprender acerca de derechos humanos]	1	Totalmente en desacuerdo
		2	En desacuerdo
		3	Parcialmente en desacuerdo
		4	Ni de acuerdo ni en desacuerdo
		5	Parcialmente de acuerdo
		6	De acuerdo
		7	Totalmente de acuerdo
DDHH_Nociones9	He escuchado o leído acerca de los derechos sociales y culturales]	1	Totalmente en desacuerdo
		2	En desacuerdo
		3	Parcialmente en desacuerdo
		4	Ni de acuerdo ni en desacuerdo
		5	Parcialmente de acuerdo
		6	De acuerdo
		7	Totalmente de acuerdo
DDHH_Nociones10	Me considero bastante informado/a sobre los principales tratados y documentos internacionales para la defensa y promoción de los derechos humanos]	1	Totalmente en desacuerdo
		2	En desacuerdo
		3	Parcialmente en desacuerdo
		4	Ni de acuerdo ni en desacuerdo
		5	Parcialmente de acuerdo
		6	De acuerdo
		7	Totalmente de acuerdo
DDHH_Nociones11	Tengo una idea bastante clara de cuáles son las principales violaciones de derechos humanos que se cometen en Colombia]	1	Totalmente en desacuerdo
		2	En desacuerdo
		3	Parcialmente en desacuerdo
		4	Ni de acuerdo ni en desacuerdo
		5	Parcialmente de acuerdo
		6	De acuerdo
		7	Totalmente de acuerdo
DDHH_Nociones12	Me informo sobre los derechos humanos a través de los medios de comunicación]	1	Totalmente en desacuerdo
		2	En desacuerdo
		3	Parcialmente en desacuerdo
		4	Ni de acuerdo ni en desacuerdo
		5	Parcialmente de acuerdo
		6	De acuerdo
		7	Totalmente de acuerdo
DDHH_Nociones13	En mi formación académica aprendo cuestiones relativas a los derechos humanos]	1	Totalmente en desacuerdo
		2	En desacuerdo
		3	Parcialmente en desacuerdo
		4	Ni de acuerdo ni en desacuerdo
		5	Parcialmente de acuerdo
		6	De acuerdo
		7	Totalmente de acuerdo
DDHH_Nociones14	Converso con mis amistades y familiares cuestiones relativas a los derechos humanos]	1	Totalmente en desacuerdo
		2	En desacuerdo
		3	Parcialmente en desacuerdo
		4	Ni de acuerdo ni en desacuerdo
		5	Parcialmente de acuerdo
		6	De acuerdo
		7	Totalmente de acuerdo
DDHH_Nociones15	Me considero bastante informado/a de las violaciones de derechos humanos que suceden a nivel internacional]	1	Totalmente en desacuerdo
		2	En desacuerdo
		3	Parcialmente en desacuerdo
		4	Ni de acuerdo ni en desacuerdo
		5	Parcialmente de acuerdo
		6	De acuerdo
		7	Totalmente de acuerdo
DDHH_Nociones16	He tenido conocimiento de que existen organizaciones de salud en Colombia apoyan la Declaración Universal de Derechos Humanos (DUDH)]	1	Totalmente en desacuerdo
		2	En desacuerdo
		3	Parcialmente en desacuerdo
		4	Ni de acuerdo ni en desacuerdo
		5	Parcialmente de acuerdo
		6	De acuerdo
		7	Totalmente de acuerdo
DDHH_Nociones17	En general, mi conocimiento de los derechos humanos es bastante bueno]	1	Totalmente en desacuerdo
		2	En desacuerdo
		3	Parcialmente en desacuerdo
		4	Ni de acuerdo ni en desacuerdo
		5	Parcialmente de acuerdo
		6	De acuerdo
		7	Totalmente de acuerdo
Total_DDHH_Nociones	Total Nociones de DDHH		Total Nociones de DDHH
X_DDHH_Nociones	X Nociones de DDHH		Media Nociones de DDHH
DDHH_Compromiso1	Creo que la igualdad de derechos para todas las personas es la base para la libertad en el mundo]	1	Totalmente en desacuerdo
		2	En desacuerdo
		3	Parcialmente en desacuerdo
		4	Ni de acuerdo ni en desacuerdo
		5	Parcialmente de acuerdo
		6	De acuerdo
		7	Totalmente de acuerdo
DDHH_Compromiso2	En el futuro, si desempeño mi rol profesional dentro del ámbito de la salud, buscaré promover transformaciones en la sociedad, especialmente en beneficio de aquellos que son víctimas de discriminación y opresión]	1	Totalmente en desacuerdo
		2	En desacuerdo
		3	Parcialmente en desacuerdo
		4	Ni de acuerdo ni en desacuerdo
		5	Parcialmente de acuerdo
		6	De acuerdo
		7	Totalmente de acuerdo
DDHH_Compromiso3	Las altas tasas de mal trato a las personas con trastornos mentales en Colombia, es un problema de derechos humanos]	1	Totalmente en desacuerdo
		2	En desacuerdo
		3	Parcialmente en desacuerdo
		4	Ni de acuerdo ni en desacuerdo
		5	Parcialmente de acuerdo
		6	De acuerdo
		7	Totalmente de acuerdo
DDHH_Compromiso4	Las altas tasas de mal trato a las personas con trastornos mentales en Colombia requieren de la intervención de los profesionales del sector salud]	1	Totalmente en desacuerdo
		2	En desacuerdo
		3	Parcialmente en desacuerdo
		4	Ni de acuerdo ni en desacuerdo
		5	Parcialmente de acuerdo
		6	De acuerdo
		7	Totalmente de acuerdo
DDHH_Compromiso5	Considero valido cuando se argumenta que el uso de actos de tortura es requerido para salvaguardar la seguridad nacional]	1	Totalmente en desacuerdo
		2	En desacuerdo
		3	Parcialmente en desacuerdo
		4	Ni de acuerdo ni en desacuerdo
		5	Parcialmente de acuerdo
		6	De acuerdo
		7	Totalmente de acuerdo
DDHH_Compromiso6	No es ético que quienes trabajan en el sector salud ignoren las violaciones de los derechos humanos cometidas contra las personas que atienden]	1	Totalmente en desacuerdo
		2	En desacuerdo
		3	Parcialmente en desacuerdo
		4	Ni de acuerdo ni en desacuerdo
		5	Parcialmente de acuerdo
		6	De acuerdo
		7	Totalmente de acuerdo
DDHH_Compromiso7	La violencia de género es un tema de ocupación de quienes trabajan en el sector salud que se preocupa por los derechos humanos]	1	Totalmente en desacuerdo
		2	En desacuerdo
		3	Parcialmente en desacuerdo
		4	Ni de acuerdo ni en desacuerdo
		5	Parcialmente de acuerdo
		6	De acuerdo
		7	Totalmente de acuerdo
DDHH_Compromiso8	Defendería los derechos de las personas a las que atiendo, incluso si esa defensa me pusiera en una situación conflictiva]	1	Totalmente en desacuerdo
		2	En desacuerdo
		3	Parcialmente en desacuerdo
		4	Ni de acuerdo ni en desacuerdo
		5	Parcialmente de acuerdo
		6	De acuerdo
		7	Totalmente de acuerdo
DDHH_Compromiso9	La pobreza no es una cuestión de derechos humanos]	1	Totalmente en desacuerdo
		2	En desacuerdo
		3	Parcialmente en desacuerdo
		4	Ni de acuerdo ni en desacuerdo
		5	Parcialmente de acuerdo
		6	De acuerdo
		7	Totalmente de acuerdo
DDHH_Compromiso10	En el futuro, cuando me desempeñe como profesional, ayudaré a las personas que atienda al informarles respecto a sus derechos humanos]	1	Totalmente en desacuerdo
		2	En desacuerdo
		3	Parcialmente en desacuerdo
		4	Ni de acuerdo ni en desacuerdo
		5	Parcialmente de acuerdo
		6	De acuerdo
		7	Totalmente de acuerdo
DDHH_Compromiso11	Todas las personas tienen el derecho a condiciones laborales dignas (por ejemplo: una jornada de trabajo razonable y vacaciones remuneradas)]	1	Totalmente en desacuerdo
		2	En desacuerdo
		3	Parcialmente en desacuerdo
		4	Ni de acuerdo ni en desacuerdo
		5	Parcialmente de acuerdo
		6	De acuerdo
		7	Totalmente de acuerdo
DDHH_Compromiso12	La misión de los profesionales de la salud es colaborar en la consecución de un nivel de vida apropiado para la salud y el bienestar de las familias con las cuales interactúan]	1	Totalmente en desacuerdo
		2	En desacuerdo
		3	Parcialmente en desacuerdo
		4	Ni de acuerdo ni en desacuerdo
		5	Parcialmente de acuerdo
		6	De acuerdo
		7	Totalmente de acuerdo
DDHH_Compromiso13	Concebir la satisfacción de las necesidades económicas de las personas usuarias como derechos humanos, podría reducir el estigma de la pobreza]	1	Totalmente en desacuerdo
		2	En desacuerdo
		3	Parcialmente en desacuerdo
		4	Ni de acuerdo ni en desacuerdo
		5	Parcialmente de acuerdo
		6	De acuerdo
		7	Totalmente de acuerdo
DDHH_Compromiso14	Creo que todas las personas tienen el derecho a un salario justo, y a complementarlo, si es necesario, con otros recursos de protección social]	1	Totalmente en desacuerdo
		2	En desacuerdo
		3	Parcialmente en desacuerdo
		4	Ni de acuerdo ni en desacuerdo
		5	Parcialmente de acuerdo
		6	De acuerdo
		7	Totalmente de acuerdo
DDHH_Compromiso15	Estoy comprometida/o con la defensa de los derechos humanos de las personas usuarias de los Servicios Sociales y de salud]	1	Totalmente en desacuerdo
		2	En desacuerdo
		3	Parcialmente en desacuerdo
		4	Ni de acuerdo ni en desacuerdo
		5	Parcialmente de acuerdo
		6	De acuerdo
		7	Totalmente de acuerdo
DDHH_Compromiso16	Los profesionales de la salud deberían promover el derecho humano a la salud]	1	Totalmente en desacuerdo
		2	En desacuerdo
		3	Parcialmente en desacuerdo
		4	Ni de acuerdo ni en desacuerdo
		5	Parcialmente de acuerdo
		6	De acuerdo
		7	Totalmente de acuerdo
DDHH_Compromiso17	Defiendo el derecho de las personas al acceso a una atención sanitaria de calidad]	1	Totalmente en desacuerdo
		2	En desacuerdo
		3	Parcialmente en desacuerdo
		4	Ni de acuerdo ni en desacuerdo
		5	Parcialmente de acuerdo
		6	De acuerdo
		7	Totalmente de acuerdo
DDHH_Compromiso18	Creo que si llego a trabajar en el sector salud, cuando las personas que atienda no puedan acceder a comida, vestimenta, vivienda y atención sanitaria, y requieren de servicios sociales, será mi responsabilidad intervenir en su nombre]	1	Totalmente en desacuerdo
		2	En desacuerdo
		3	Parcialmente en desacuerdo
		4	Ni de acuerdo ni en desacuerdo
		5	Parcialmente de acuerdo
		6	De acuerdo
		7	Totalmente de acuerdo
DDHH_Compromiso19	Las y los trabajadores de la salud deberían abogar para que las personas tengan acceso a una educación de calidad, independientemente de etnia u origen, renta o lugar de residencia]	1	Totalmente en desacuerdo
		2	En desacuerdo
		3	Parcialmente en desacuerdo
		4	Ni de acuerdo ni en desacuerdo
		5	Parcialmente de acuerdo
		6	De acuerdo
		7	Totalmente de acuerdo
DDHH_Compromiso20	Creo que el derecho a la vivienda requiere de una vivienda digna, así como también el derecho a vivir con seguridad, con paz y con dignidad]	1	Totalmente en desacuerdo
		2	En desacuerdo
		3	Parcialmente en desacuerdo
		4	Ni de acuerdo ni en desacuerdo
		5	Parcialmente de acuerdo
		6	De acuerdo
		7	Totalmente de acuerdo
DDHH_Compromiso21	Cuando pienso en el trabajo con personas, considero que la dignidad humana que les es inherente]	1	Totalmente en desacuerdo
		2	En desacuerdo
		3	Parcialmente en desacuerdo
		4	Ni de acuerdo ni en desacuerdo
		5	Parcialmente de acuerdo
		6	De acuerdo
		7	Totalmente de acuerdo
DDHH_Compromiso22	Respetar la libertad en las creencias y prácticas religiosas de las personas es propio de la práctica del Trabajo en salud]	1	Totalmente en desacuerdo
		2	En desacuerdo
		3	Parcialmente en desacuerdo
		4	Ni de acuerdo ni en desacuerdo
		5	Parcialmente de acuerdo
		6	De acuerdo
		7	Totalmente de acuerdo
DDHH_Compromiso23	Creo que las enfermedades infecciosas son una cuestión que compete a los derechos humanos]	1	Totalmente en desacuerdo
		2	En desacuerdo
		3	Parcialmente en desacuerdo
		4	Ni de acuerdo ni en desacuerdo
		5	Parcialmente de acuerdo
		6	De acuerdo
		7	Totalmente de acuerdo
DDHH_Compromiso24	Los profesionales de la salud deberían colaborar con las personas a las que atienden para fomentar el acceso y la salvaguardia de los derechos humanos]	1	Totalmente en desacuerdo
		2	En desacuerdo
		3	Parcialmente en desacuerdo
		4	Ni de acuerdo ni en desacuerdo
		5	Parcialmente de acuerdo
		6	De acuerdo
		7	Totalmente de acuerdo
DDHH_Compromiso25	Yo soy un/a defensor/a de los derechos humanos]	1	Totalmente en desacuerdo
		2	En desacuerdo
		3	Parcialmente en desacuerdo
		4	Ni de acuerdo ni en desacuerdo
		5	Parcialmente de acuerdo
		6	De acuerdo
		7	Totalmente de acuerdo
Total_DDHH_Compromiso	Total Compromiso con los DDHH		Total Compromiso de DDHH
X_DDHH_Compromiso	X Compromiso con los DDHH		Media Compromiso de DDHH
MICA1	Sólo estudio las asignaturas relacionadas con la salud mental porque es una asignatura obligatoria y no me molestaría en leer material adicional sobre ella]	1	Totalmente en desacuerdo
		2	En desacuerdo
		3	Parcialmente en desacuerdo
		4	Parcialmente de acuerdo
		5	De acuerdo
		6	Totalmente de acuerdo
MICA2	Las personas con una enfermedad mental grave nunca podrán recuperarse lo suficiente para tener una buena calidad de vida]	1	Totalmente en desacuerdo
		2	En desacuerdo
		3	Parcialmente en desacuerdo
		4	Parcialmente de acuerdo
		5	De acuerdo
		6	Totalmente de acuerdo
MICA3	La psiquiatría, psicología y consejería son tan válidas científicamente como otras disciplinas]	1	Totalmente en desacuerdo
		2	En desacuerdo
		3	Parcialmente en desacuerdo
		4	Parcialmente de acuerdo
		5	De acuerdo
		6	Totalmente de acuerdo
MICA4	Si yo tuviera una enfermedad mental, nunca se lo confesaría a ninguno de mis amigos por miedo a ser tratado de manera diferente]	1	Totalmente en desacuerdo
		2	En desacuerdo
		3	Parcialmente en desacuerdo
		4	Parcialmente de acuerdo
		5	De acuerdo
		6	Totalmente de acuerdo
MICA5	Las personas con una enfermedad mental grave son más peligrosas]	1	Totalmente en desacuerdo
		2	En desacuerdo
		3	Parcialmente en desacuerdo
		4	Parcialmente de acuerdo
		5	De acuerdo
		6	Totalmente de acuerdo
MICA6	Los psicólogos o psiquiatras conocen más de la vida de las personas tratadas por una enfermedad mental que sus propias familias o amigos]	1	Totalmente en desacuerdo
		2	En desacuerdo
		3	Parcialmente en desacuerdo
		4	Parcialmente de acuerdo
		5	De acuerdo
		6	Totalmente de acuerdo
MICA7	Si yo tuviera una enfermedad mental, nunca se lo confesaría a mis compañeros de estudio/trabajo por miedo a ser tratado de manera diferente]	1	Totalmente en desacuerdo
		2	En desacuerdo
		3	Parcialmente en desacuerdo
		4	Parcialmente de acuerdo
		5	De acuerdo
		6	Totalmente de acuerdo
MICA8	Ser psiquiatra o psicólogo clínico no es ser un verdadero profesional de la salud]	1	Totalmente en desacuerdo
		2	En desacuerdo
		3	Parcialmente en desacuerdo
		4	Parcialmente de acuerdo
		5	De acuerdo
		6	Totalmente de acuerdo
MICA9	La psiquiatría o la psicología son tan válidas científicamente como otros campos de la salud]	1	Totalmente en desacuerdo
		2	En desacuerdo
		3	Parcialmente en desacuerdo
		4	Parcialmente de acuerdo
		5	De acuerdo
		6	Totalmente de acuerdo
MICA10	Me siento igual de cómodo hablando con una persona con una enfermedad mental que hablando con una persona con una enfermedad física]	1	Totalmente en desacuerdo
		2	En desacuerdo
		3	Parcialmente en desacuerdo
		4	Parcialmente de acuerdo
		5	De acuerdo
		6	Totalmente de acuerdo
MICA11	Es importante que cualquier profesional que trabaje en el sector salud… que trate a una persona con una enfermedad mental también evalúe su salud física]	1	Totalmente en desacuerdo
		2	En desacuerdo
		3	Parcialmente en desacuerdo
		4	Parcialmente de acuerdo
		5	De acuerdo
		6	Totalmente de acuerdo
MICA12	La población no necesita ser protegida de las personas con una enfermedad mental grave]	1	Totalmente en desacuerdo
		2	En desacuerdo
		3	Parcialmente en desacuerdo
		4	Parcialmente de acuerdo
		5	De acuerdo
		6	Totalmente de acuerdo
MICA13	Si una persona con una enfermedad mental se queja de síntomas físicos (como dolor de pecho) lo atribuiría a su enfermedad mental]	1	Totalmente en desacuerdo
		2	En desacuerdo
		3	Parcialmente en desacuerdo
		4	Parcialmente de acuerdo
		5	De acuerdo
		6	Totalmente de acuerdo
MICA14	No se debe esperar que los médicos o los psicólogos clínicos realicen una minuciosa evaluación de personas con síntomas psiquiátricos porque estos pueden ser remitidos a un psiquiatra]	1	Totalmente en desacuerdo
		2	En desacuerdo
		3	Parcialmente en desacuerdo
		4	Parcialmente de acuerdo
		5	De acuerdo
		6	Totalmente de acuerdo
MICA15	Yo usaría términos como “loco”, “chalado”, "desequilibrado", “ Demente”, “ trastornado, etc. para describir a personas con una enfermedad mental]	1	Totalmente en desacuerdo
		2	En desacuerdo
		3	Parcialmente en desacuerdo
		4	Parcialmente de acuerdo
		5	De acuerdo
		6	Totalmente de acuerdo
MICA16	Si un compañero de escuela/trabajo me dijera que tiene una enfermedad mental, seguiría queriendo trabajar con él]	1	Totalmente en desacuerdo
		2	En desacuerdo
		3	Parcialmente en desacuerdo
		4	Parcialmente de acuerdo
		5	De acuerdo
		6	Totalmente de acuerdo
Total_MICA	Total Mica		Total Mica
X_MICA	X Mica		Media Mica
ItemA	Las ciencias sociales y las comunidades pueden ser aliados estratégicos de las profesiones de salud para el desarrollo de mejores procesos en salud mental]	1	Totalmente en desacuerdo
		2	En desacuerdo
		3	Parcialmente en desacuerdo
		4	Parcialmente de acuerdo
		5	De acuerdo
		6	Totalmente de acuerdo
ItemB	Las personas con problemas de salud mental deben recibir el mismo nivel de atención que las personas con problemas de salud física]	1	Totalmente en desacuerdo
		2	En desacuerdo
		3	Parcialmente en desacuerdo
		4	Parcialmente de acuerdo
		5	De acuerdo
		6	Totalmente de acuerdo
ItemC	¿Qué nivel de importancia le das a la promoción de la salud mental en tu vida diaria?		1 a 10
CAMI1	En cuanto que una persona muestra signos de alteración mental, debería ser ingresada en el hospital]	1	Muy en desacuerdo
		2	En desacuerdo
		3	Ni de acuerdo ni en desacuerdo
		4	De acuerdo
		5	Muy de acuerdo
CAMI2	Se debería gastar más dinero de los fondos estatales en el cuidado y tratamiento de las personas con enfermedades mentales]	1	Muy en desacuerdo
		2	En desacuerdo
		3	Ni de acuerdo ni en desacuerdo
		4	De acuerdo
		5	Muy de acuerdo
CAMI3	Las personas con enfermedades mentales se deberían mantener aisladas de la comunidad]	1	Muy en desacuerdo
		2	En desacuerdo
		3	Ni de acuerdo ni en desacuerdo
		4	De acuerdo
		5	Muy de acuerdo
CAMI4	La mejor terapia para muchas personas con enfermedades mentales es formar parte de la comunidad]	1	Muy en desacuerdo
		2	En desacuerdo
		3	Ni de acuerdo ni en desacuerdo
		4	De acuerdo
		5	Muy de acuerdo
CAMI5	Una enfermedad mental es una enfermedad como cualquier otra]	1	Muy en desacuerdo
		2	En desacuerdo
		3	Ni de acuerdo ni en desacuerdo
		4	De acuerdo
		5	Muy de acuerdo
CAMI6	Las personas con enfermedades mentales representan una carga para la sociedad]	1	Muy en desacuerdo
		2	En desacuerdo
		3	Ni de acuerdo ni en desacuerdo
		4	De acuerdo
		5	Muy de acuerdo
CAMI7	Las personas con enfermedades mentales son menos peligrosas de lo que supone la mayoría de la gente]	1	Muy en desacuerdo
		2	En desacuerdo
		3	Ni de acuerdo ni en desacuerdo
		4	De acuerdo
		5	Muy de acuerdo
CAMI8	La ubicación de servicios de salud mental en zonas residenciales degrada el barrio]	1	Muy en desacuerdo
		2	En desacuerdo
		3	Ni de acuerdo ni en desacuerdo
		4	De acuerdo
		5	Muy de acuerdo
CAMI9	Las personas con enfermedades mentales tienen algo que las hace fácil distinguirlas de las personas normales]	1	Muy en desacuerdo
		2	En desacuerdo
		3	Ni de acuerdo ni en desacuerdo
		4	De acuerdo
		5	Muy de acuerdo
CAMI10	Las personas con enfermedades mentales han sido objeto de burlas durante demasiado tiempo]	1	Muy en desacuerdo
		2	En desacuerdo
		3	Ni de acuerdo ni en desacuerdo
		4	De acuerdo
		5	Muy de acuerdo
CAMI11	Una mujer sería tonta si se casa con un hombre que ha padecido una enfermedad mental, incluso cuando este parezca estar totalmente recuperado]	1	Muy en desacuerdo
		2	En desacuerdo
		3	Ni de acuerdo ni en desacuerdo
		4	De acuerdo
		5	Muy de acuerdo
CAMI12	Siempre que sea posible los servicios de salud mental deberían ser ofrecidos a través de centros en la comunidad]	1	Muy en desacuerdo
		2	En desacuerdo
		3	Ni de acuerdo ni en desacuerdo
		4	De acuerdo
		5	Muy de acuerdo
CAMI13	Se debería dar menos importancia a proteger a la población de las personas con enfermedad mental]	1	Muy en desacuerdo
		2	En desacuerdo
		3	Ni de acuerdo ni en desacuerdo
		4	De acuerdo
		5	Muy de acuerdo
CAMI14	Gastar más en servicios de salud mental es un despilfarro de dinero público]	1	Muy en desacuerdo
		2	En desacuerdo
		3	Ni de acuerdo ni en desacuerdo
		4	De acuerdo
		5	Muy de acuerdo
CAMI15	Nadie tiene derecho a excluir a las personas con enfermedades mentales de su barrio]	1	Muy en desacuerdo
		2	En desacuerdo
		3	Ni de acuerdo ni en desacuerdo
		4	De acuerdo
		5	Muy de acuerdo
CAMI16	El hecho de tener personas con enfermedades mentales viviendo en comunidades residenciales puede ser una buena terapia, pero los riesgos para los residentes son demasiado grandes]	1	Muy en desacuerdo
		2	En desacuerdo
		3	Ni de acuerdo ni en desacuerdo
		4	De acuerdo
		5	Muy de acuerdo
CAMI17	Las personas con enfermedades mentales necesitan el mismo control y disciplina que un niño]	1	Muy en desacuerdo
		2	En desacuerdo
		3	Ni de acuerdo ni en desacuerdo
		4	De acuerdo
		5	Muy de acuerdo
CAMI18	Necesitamos adoptar una actitud mucho más tolerante en nuestra sociedad hacia las personas con enfermedades mentales]	1	Muy en desacuerdo
		2	En desacuerdo
		3	Ni de acuerdo ni en desacuerdo
		4	De acuerdo
		5	Muy de acuerdo
CAMI19	No me gustaría vivir a lado de una persona que ha padecido una enfermedad mental]	1	Muy en desacuerdo
		2	En desacuerdo
		3	Ni de acuerdo ni en desacuerdo
		4	De acuerdo
		5	Muy de acuerdo
CAMI20	Los residentes deberían aceptar la ubicación de servicios de salud mental en sus barrios para cubrir las necesidades de la comunidad local]	1	Muy en desacuerdo
		2	En desacuerdo
		3	Ni de acuerdo ni en desacuerdo
		4	De acuerdo
		5	Muy de acuerdo
CAMI21	Las personas con enfermedades mentales no deberían ser tratadas como marginados sociales]	1	Muy en desacuerdo
		2	En desacuerdo
		3	Ni de acuerdo ni en desacuerdo
		4	De acuerdo
		5	Muy de acuerdo
CAMI22	Hay suficientes servicios para las personas con enfermedades mentales]	1	Muy en desacuerdo
		2	En desacuerdo
		3	Ni de acuerdo ni en desacuerdo
		4	De acuerdo
		5	Muy de acuerdo
CAMI23	Se debería motivar a las personas con enfermedades mentales a asumir las responsabilidades de una vida normal]	1	Muy en desacuerdo
		2	En desacuerdo
		3	Ni de acuerdo ni en desacuerdo
		4	De acuerdo
		5	Muy de acuerdo
CAMI24	Los residentes tienen buenos motivos para oponerse a la ubicación de servicios de salud mental en sus barrios]	1	Muy en desacuerdo
		2	En desacuerdo
		3	Ni de acuerdo ni en desacuerdo
		4	De acuerdo
		5	Muy de acuerdo
CAMI25	La mejor manera de tratar a personas con enfermedades mentales es mantenerlos bajo llave]	1	Muy en desacuerdo
		2	En desacuerdo
		3	Ni de acuerdo ni en desacuerdo
		4	De acuerdo
		5	Muy de acuerdo
CAMI26	Nuestros hospitales parecen más cárceles que sitios donde se puede cuidar de las personas con enfermedades mentales]	1	Muy en desacuerdo
		2	En desacuerdo
		3	Ni de acuerdo ni en desacuerdo
		4	De acuerdo
		5	Muy de acuerdo
CAMI27	Cualquier persona con historia de problemas mentales debería estar excluida de asumir un trabajo público]	1	Muy en desacuerdo
		2	En desacuerdo
		3	Ni de acuerdo ni en desacuerdo
		4	De acuerdo
		5	Muy de acuerdo
CAMI28	La ubicación de servicios de salud mental en zonas residenciales no representa ningún peligro para los residentes]	1	Muy en desacuerdo
		2	En desacuerdo
		3	Ni de acuerdo ni en desacuerdo
		4	De acuerdo
		5	Muy de acuerdo
CAMI29	Los hospitales para enfermedades mentales representan un tipo de tratamiento obsoleto]	1	Muy en desacuerdo
		2	En desacuerdo
		3	Ni de acuerdo ni en desacuerdo
		4	De acuerdo
		5	Muy de acuerdo
CAMI30	Las personas con enfermedades mentales no merecen nuestra comprensión]	1	Muy en desacuerdo
		2	En desacuerdo
		3	Ni de acuerdo ni en desacuerdo
		4	De acuerdo
		5	Muy de acuerdo
CAMI31	No deberían negarse sus derechos como individuos a las personas con enfermedades mentales]	1	Muy en desacuerdo
		2	En desacuerdo
		3	Ni de acuerdo ni en desacuerdo
		4	De acuerdo
		5	Muy de acuerdo
CAMI32	Los centros de salud mental deberían estar fuera de barrios residenciales]	1	Muy en desacuerdo
		2	En desacuerdo
		3	Ni de acuerdo ni en desacuerdo
		4	De acuerdo
		5	Muy de acuerdo
CAMI33	Una de las principales causas de la enfermedad mental es la falta de autodisciplina y de fuerza de voluntad]	1	Muy en desacuerdo
		2	En desacuerdo
		3	Ni de acuerdo ni en desacuerdo
		4	De acuerdo
		5	Muy de acuerdo
CAMI34	Tenemos la responsabilidad de proporcionar el mejor cuidado posible a las personas con enfermedades mentales]	1	Muy en desacuerdo
		2	En desacuerdo
		3	Ni de acuerdo ni en desacuerdo
		4	De acuerdo
		5	Muy de acuerdo
CAMI35	No se puede dar ninguna responsabilidad a las personas con enfermedades mentales]	1	Muy en desacuerdo
		2	En desacuerdo
		3	Ni de acuerdo ni en desacuerdo
		4	De acuerdo
		5	Muy de acuerdo
CAMI36	Los residentes no tienen nada que temer de personas que vienen a sus barrios para ser atendidos en los servicios de salud mental]	1	Muy en desacuerdo
		2	En desacuerdo
		3	Ni de acuerdo ni en desacuerdo
		4	De acuerdo
		5	Muy de acuerdo
CAMI37	Prácticamente cualquier persona puede padecer una enfermedad mental]	1	Muy en desacuerdo
		2	En desacuerdo
		3	Ni de acuerdo ni en desacuerdo
		4	De acuerdo
		5	Muy de acuerdo
CAMI38	Es mejor evitar a cualquier persona que tenga problemas mentales]	1	Muy en desacuerdo
		2	En desacuerdo
		3	Ni de acuerdo ni en desacuerdo
		4	De acuerdo
		5	Muy de acuerdo
CAMI39	En la mayoría de los casos, se puede confiar en mujeres que han sido pacientes en hospitales de enfermedades mentales como madres canguros]	1	Muy en desacuerdo
		2	En desacuerdo
		3	Ni de acuerdo ni en desacuerdo
		4	De acuerdo
		5	Muy de acuerdo
CAMI40	Asusta pensar en personas con problemas mentales viviendo en barrios residenciales]	1	Muy en desacuerdo
		2	En desacuerdo
		3	Ni de acuerdo ni en desacuerdo
		4	De acuerdo
		5	Muy de acuerdo
Total_Autoritarismo	Total Autoritarismo		Total Autoritarismo
X_Autoritarismo	X Autoritarismo		Media Autoritarismo
Total_Benevolencia	Total Benevolencia		Total Benevolencia
X_Benevolencia	X Benevolencia		Media Benevolencia
Total_Restricción_social	Total Restricción social		Total Restricción social
X_Restricción_Social	X Restricción Social		Media Restricción Social
Total_Ideologìa_de_la_salud_mental	Total Ideologìa de la salud mental		Total Ideologìa de la salud mental
X_Ideologìa_de_la_salud_mental	X Ideologìa de la salud mental		Media Ideologìa de la salud mental

## Sheet: Pre
Sexo	Semestre	DDHH_Nociones1	DDHH_Nociones2	DDHH_Nociones3	DDHH_Nociones4	DDHH_Nociones5	DDHH_Nociones6	DDHH_Nociones7	DDHH_Nociones8	DDHH_Nociones9	DDHH_Nociones10	DDHH_Nociones11	DDHH_Nociones12	DDHH_Nociones13	DDHH_Nociones14	DDHH_Nociones15	DDHH_Nociones16	DDHH_Nociones17	Total_DDHH_Nociones	X_DDHH_Nociones	DDHH_Compromiso1	DDHH_Compromiso2	DDHH_Compromiso3	DDHH_Compromiso4	DDHH_Compromiso5	DDHH_Compromiso6	DDHH_Compromiso7	DDHH_Compromiso8	DDHH_Compromiso9	DDHH_Compromiso10	DDHH_Compromiso11	DDHH_Compromiso12	DDHH_Compromiso13	DDHH_Compromiso14	DDHH_Compromiso15	DDHH_Compromiso16	DDHH_Compromiso17	DDHH_Compromiso18	DDHH_Compromiso19	DDHH_Compromiso20	DDHH_Compromiso21	DDHH_Compromiso22	DDHH_Compromiso23	DDHH_Compromiso24	DDHH_Compromiso25	Total_DDHH_Compromiso	X_DDHH_Compromiso	MICA1	MICA2
1	10	4	4	6	3	3	5	6	6	6	3	6	6	6	6	6	6	6	88	5.17647	6	6	6	6	6	6	6	6	6	6	6	6	6	6	6	6	6	6	6	6	6	6	6	6	6	150	6	6	6
1	10	1	4	1	5	2	2	2	7	4	4	4	3	1	5	4	4	4	57	3.35294	5	5	5	5	5	5	5	5	5	5	5	5	5	5	5	5	5	7	7	7	7	7	7	7	7	141	5.64	3	6
1	10	3	2	2	2	2	5	5	5	6	2	3	2	3	3	2	1	2	50	2.94118	7	7	6	7	1	6	6	6	2	7	7	7	7	7	7	7	7	5	6	7	7	7	6	6	7	155	6.2	2	2
1	10	7	7	7	7	4	7	7	4	7	5	7	7	7	4	7	4	7	105	6.17647	7	7	7	7	7	7	7	7	7	7	7	7	7	7	7	7	7	7	7	7	7	7	7	7	7	175	7	1	3
1	10	1	3	3	3	3	1	3	6	1	1	2	2	2	1	1	1	1	35	2.05882	7	7	7	7	7	7	5	5	7	7	7	7	3	2	5	6	7	1	1	7	6	7	1	7	7	140	5.6	1	6
1	10	7	7	7	7	7	7	7	7	7	6	7	7	7	7	7	7	7	118	6.94118	7	7	7	7	7	7	7	7	7	7	7	7	7	7	7	7	7	7	7	7	7	7	7	7	7	175	7	6	6
1	10	7	5	5	5	5	5	5	5	5	6	6	6	6	6	6	6	6	95	5.58824	7	5	5	5	5	5	5	5	5	4	4	6	6	6	6	6	6	6	6	6	6	6	6	6	6	139	5.56	6	6
1	10	1	1	2	2	2	1	1	4	1	1	1	1	3	1	1	1	1	25	1.47059	3	3	7	7	4	7	7	2	1	5	7	7	5	7	5	7	5	1	5	7	6	6	7	6	3	130	5.2	4	4
1	7	4	4	6	6	6	6	6	6	4	5	5	5	6	6	5	5	5	90	5.29412	6	6	6	6	7	6	5	7	4	7	7	7	6	6	7	7	7	7	7	6	6	7	7	7	7	161	6.44	4	4
1	7	7	4	3	2	4	2	2	5	1	1	1	2	1	1	1	6	1	44	2.58824	2	7	7	7	1	5	7	7	2	7	7	7	5	7	5	7	7	7	6	7	7	7	4	6	6	147	5.88	4	1
1	8	2	2	7	7	7	4	7	7	5	2	5	6	7	3	4	7	4	86	5.05882	7	7	7	7	1	7	5	4	6	7	7	7	3	6	7	7	7	6	7	7	5	7	4	6	6	150	6	1	1
1	7	6	6	6	6	6	6	6	6	6	6	6	5	6	6	6	6	6	101	5.94118	6	6	6	6	6	6	6	6	6	6	6	6	6	6	6	6	6	6	6	6	6	6	6	6	6	150	6	5	5
1	7	5	2	5	1	1	6	5	7	7	2	6	5	5	1	4	4	4	70	4.11765	5	5	6	6	6	6	6	6	6	2	4	4	6	6	6	7	7	6	6	6	6	7	7	7	7	146	5.84	6	6
1	7	1	1	1	3	3	3	3	3	3	1	3	1	4	2	2	2	1	37	2.17647	7	7	7	7	7	7	7	7	7	7	7	7	7	7	3	7	7	7	7	7	7	7	3	7	7	167	6.68	6	6
1	7	1	2	3	3	3	3	4	7	5	4	4	5	3	6	5	5	2	65	3.82353	7	7	7	7	1	7	7	6	1	7	7	6	7	7	6	7	7	6	6	6	7	7	7	7	6	156	6.24	2	2
1	7	3	3	7	5	5	5	5	5	5	3	5	1	4	1	3	4	1	65	3.82353	6	6	6	7	1	7	7	5	2	5	5	7	6	5	7	7	7	5	5	5	5	5	5	5	5	136	5.44	5	5
1	7	4	3	3	2	2	2	2	1	1	1	2	2	2	1	2	3	2	35	2.05882	5	7	6	7	1	7	6	6	1	5	7	6	4	5	7	7	7	3	2	6	7	6	6	6	7	137	5.48	2	1
1	7	3	2	2	5	2	3	2	5	3	2	3	4	4	5	4	2	2	53	3.11765	7	6	7	7	2	4	5	5	4	5	5	5	5	5	5	6	5	4	5	6	5	6	6	6	6	132	5.28	2	2
1	10	4	4	4	4	4	4	4	4	4	4	4	4	4	4	4	4	4	68	4	7	7	7	7	7	7	7	7	7	7	7	7	7	7	7	7	7	7	7	7	7	7	7	7	7	175	7	4	1
1	7	3	3	3	4	4	3	6	5	4	3	3	2	4	5	2	5	3	62	3.64706	6	7	5	7	2	7	6	6	1	5	7	7	4	7	6	6	4	5	7	7	6	7	5	6	5	141	5.64	5	1
1	7	7	5	6	7	7	7	6	7	7	5	5	5	5	5	5	5	5	99	5.82353	6	7	7	7	6	7	7	7	2	7	7	6	5	7	7	7	7	6	7	7	6	7	6	6	6	160	6.4	5	1
1	10	2	2	2	2	2	2	2	2	2	1	1	1	1	1	1	1	1	26	1.52941	7	7	7	7	7	7	7	7	7	7	7	7	7	7	7	7	7	7	7	7	7	7	7	7	7	175	7	1	1
1	10	7	5	1	1	1	1	1	6	7	3	4	4	4	2	3	3	3	56	3.29412	3	3	3	3	3	3	3	3	2	7	7	7	7	7	7	7	7	7	7	7	7	7	7	7	7	138	5.52	1	1
1	10	3	3	5	5	6	7	7	6	5	5	5	5	5	5	5	5	4	86	5.05882	6	6	7	7	1	7	7	6	1	7	7	7	5	6	6	7	7	7	7	7	6	7	7	6	6	153	6.12	5	2
1	10	1	1	5	4	1	6	7	4	6	3	5	2	4	3	3	7	1	63	3.70588	7	7	7	7	1	7	3	4	1	7	7	7	3	1	6	7	7	1	7	7	7	7	7	7	7	139	5.56	3	1
1	7	1	1	5	4	4	5	4	3	1	1	3	3	3	4	2	1	2	47	2.76471	7	7	7	7	1	6	3	7	7	7	7	7	5	7	7	5	7	3	7	7	5	5	7	4	7	149	5.96	6	2
1	7	2	3	2	2	3	2	3	2	2	1	3	3	2	3	3	2	1	39	2.29412	7	7	7	7	1	7	7	7	1	7	7	7	7	7	7	7	7	7	7	7	7	7	7	7	7	163	6.52	1	1
1	7	1	1	1	3	4	3	1	5	1	1	1	3	1	4	3	4	3	40	2.35294	7	7	7	7	1	7	7	7	1	7	7	7	7	7	7	7	7	6	6	7	7	7	7	7	6	160	6.4	2	1
1	7	2	2	3	4	5	4	5	6	6	1	2	1	2	2	1	2	2	50	2.94118	7	6	5	6	1	7	6	7	1	7	7	7	5	7	5	7	7	6	7	7	1	7	6	6	4	142	5.68	4	6
1	7	1	3	5	5	3	1	6	6	1	3	2	4	6	1	4	2	3	56	3.29412	6	3	7	6	5	7	5	1	6	5	5	7	4	6	6	7	7	5	7	7	7	6	5	4	4	138	5.52	5	1
1	12	5	5	5	5	5	5	5	5	5	4	5	5	5	5	5	5	5	84	4.94118	5	5	5	5	5	5	5	5	5	5	5	5	5	5	5	5	5	5	5	5	5	5	5	5	5	125	5	4	2
1	12	2	2	2	3	2	2	3	2	3	5	4	4	4	4	5	5	5	57	3.35294	5	5	5	5	6	5	4	4	4	5	5	4	5	4	5	4	5	4	4	5	4	5	4	4	4	114	4.56	2	4
1	11	4	4	4	2	1	1	1	1	1	3	3	2	2	2	3	2	3	39	2.29412	1	1	1	1	6	1	7	1	7	1	1	1	1	1	1	1	1	1	1	1	1	1	1	1	1	42	1.68	6	6
1	12	1	1	1	1	1	1	1	6	5	1	1	1	1	1	1	1	1	26	1.52941	6	6	6	7	7	7	7	7	7	7	7	7	7	7	7	7	7	7	7	7	7	7	7	7	7	172	6.88	1	1
1	12	5	6	6	6	7	7	7	7	7	5	6	7	6	6	6	7	6	107	6.29412	6	7	6	7	5	7	7	6	1	7	7	7	6	7	7	7	7	6	6	7	5	7	7	7	7	159	6.36	2	2
1	12	3	3	3	3	3	3	3	3	3	3	3	3	3	5	4	3	2	53	3.11765	5	5	5	5	5	5	5	5	5	6	6	6	6	6	6	6	6	5	5	5	5	6	5	5	5	134	5.36	5	1
1	12	2	2	3	1	3	3	3	2	1	3	2	2	2	2	3	2	2	38	2.23529	2	2	2	2	2	2	2	2	2	2	2	2	2	2	2	2	2	2	2	2	2	5	5	5	5	62	2.48	2	2
1	12	2	1	7	7	7	7	7	7	4	3	4	3	7	7	4	6	3	86	5.05882	7	7	7	6	2	7	7	7	7	7	7	7	4	7	7	7	7	7	7	7	7	6	7	7	7	165	6.6	4	1
1	12	6	5	6	6	6	6	6	6	6	5	5	5	5	4	4	4	4	89	5.23529	5	6	7	6	1	7	7	7	2	7	7	7	7	7	7	7	7	6	5	6	7	7	7	7	7	156	6.24	6	5
1	12	3	2	2	2	2	2	2	4	3	1	2	2	2	2	2	2	2	37	2.17647	4	7	6	7	1	7	3	4	3	5	5	3	2	7	5	7	5	3	7	7	7	7	5	7	7	131	5.24	1	3
1	11	4	2	4	4	7	4	2	1	7	3	3	3	2	1	2	3	3	55	3.23529	6	7	5	7	1	4	5	7	1	7	7	7	3	7	7	6	7	7	7	7	7	7	7	7	7	150	6	4	4
1	12	1	1	1	1	1	1	1	7	4	1	1	1	1	1	1	1	1	26	1.52941	7	7	7	7	1	7	7	7	1	7	7	7	4	4	7	7	7	7	7	7	7	7	7	7	7	157	6.28	1	1
1	12	4	4	4	4	4	4	4	4	4	4	4	4	4	4	4	4	4	68	4	7	7	6	7	5	7	5	6	6	7	7	7	7	7	7	7	7	5	5	7	6	7	5	7	7	161	6.44	3	6
1	12	1	2	2	3	3	3	3	3	3	2	2	2	2	2	2	2	2	39	2.29412	3	3	3	3	3	3	2	3	2	3	3	3	3	3	3	3	3	3	4	4	4	4	4	4	4	80	3.2	1	1
1	12	2	2	4	6	6	6	6	6	6	2	3	4	3	2	2	4	2	66	3.88235	7	7	4	5	2	7	5	6	6	7	7	6	6	7	6	7	7	1	2	7	5	7	2	4	4	134	5.36	6	1
1	11	4	4	6	6	6	6	5	6	5	3	4	4	6	3	2	5	4	79	4.64706	5	6	6	6	6	6	6	7	2	6	6	7	7	7	7	7	6	6	5	7	5	5	5	6	5	147	5.88	2	2
1	12	7	5	5	4	2	2	2	7	7	5	5	3	3	5	4	5	5	76	4.47059	6	7	6	6	1	7	7	6	3	7	7	7	1	5	7	7	7	3	3	5	7	7	4	4	4	134	5.36	2	2
1	12	5	6	4	5	5	5	5	6	5	4	6	7	5	6	4	5	4	87	5.11765	7	6	6	6	3	7	5	3	5	7	5	7	5	6	6	6	5	4	7	7	6	7	2	2	6	136	5.44	1	1
1	12	3	3	5	5	4	4	4	5	4	5	5	5	5	5	5	5	5	77	4.52941	6	6	6	6	6	6	6	6	4	6	6	6	6	6	6	6	6	4	2	6	5	7	3	4	6	137	5.48	2	2
1	12	1	2	4	4	3	4	4	5	4	1	2	2	4	4	3	4	3	54	3.17647	6	6	5	7	1	6	4	5	6	6	7	6	4	6	6	6	6	5	4	6	5	7	4	5	5	134	5.36	3	3
1	12	5	5	5	4	5	3	3	2	5	3	4	3	4	4	3	4	3	65	3.82353	3	4	5	6	2	7	4	4	2	6	7	6	4	7	5	7	7	6	5	5	6	7	7	7	4	133	5.32	2	2
1	12	5	5	5	5	5	5	5	5	5	4	4	4	4	4	4	4	4	77	4.52941	5	5	5	5	1	6	6	5	1	6	6	6	5	6	6	6	6	5	4	5	5	5	5	5	5	125	5	4	4
1	12	5	5	7	7	7	7	7	7	7	5	6	6	7	7	6	5	5	106	6.23529	7	7	7	7	1	7	7	7	7	7	7	7	7	7	7	7	7	4	4	7	7	7	7	7	7	163	6.52	6	1
1	12	6	6	6	4	4	1	4	7	7	5	5	4	6	6	6	6	6	89	5.23529	7	7	7	7	1	7	7	7	1	7	7	7	7	7	7	7	7	5	4	7	1	7	7	7	7	152	6.08	1	1
1	12	1	1	4	4	4	4	4	7	4	4	4	4	4	4	4	7	1	65	3.82353	7	7	4	4	1	7	7	7	1	7	7	7	4	7	7	7	7	4	4	7	4	7	1	7	4	136	5.44	1	1
1	11	4	4	1	1	1	1	1	1	1	4	2	3	2	3	4	4	3	40	2.35294	1	1	1	1	1	1	1	1	3	1	1	1	2	1	1	1	1	2	1	1	7	1	3	1	1	37	1.48	1	6
1	12	6	5	7	7	4	5	6	6	6	4	5	4	5	4	4	4	5	87	5.11765	7	7	7	7	1	7	7	7	7	6	7	6	6	7	6	7	7	4	7	7	7	6	5	7	6	158	6.32	4	4
1	12	1	2	3	3	2	3	3	3	2	2	2	2	3	2	2	2	2	39	2.29412	3	3	4	4	3	1	3	3	2	4	3	3	2	2	3	3	3	2	1	3	2	3	3	3	3	69	2.76	1	2
1	12	3	3	3	6	7	7	6	7	7	2	5	4	6	6	2	4	4	82	4.82353	7	7	7	7	1	7	7	7	7	7	7	7	7	7	7	7	7	7	7	7	7	7	7	7	7	169	6.76	3	1
1	12	3	3	3	5	5	5	5	7	7	3	5	3	6	6	3	6	3	78	4.58824	7	7	7	7	1	7	7	1	4	6	6	4	4	5	5	7	7	1	1	4	7	7	1	4	4	121	4.84	5	2
1	12	2	4	7	6	7	6	7	7	4	5	5	4	5	4	4	3	2	82	4.82353	6	7	7	6	3	7	5	6	4	6	7	7	4	6	6	7	7	6	6	7	6	6	4	6	5	147	5.88	5	3
1	12	6	4	6	7	7	6	5	7	6	5	5	4	3	5	3	5	4	88	5.17647	7	7	7	7	1	7	1	6	7	7	7	7	7	7	7	7	7	7	7	7	5	7	7	7	7	160	6.4	1	1
1	12	6	6	6	6	7	5	5	7	7	6	6	7	6	6	6	6	7	105	6.17647	6	7	7	7	3	7	6	7	4	7	7	7	4	7	7	7	7	7	6	7	5	7	5	7	7	158	6.32	1	1
1	12	1	1	3	2	2	4	5	7	2	1	1	1	4	1	3	2	2	42	2.47059	2	6	3	3	4	7	4	6	1	6	6	6	4	4	3	6	6	6	6	6	6	6	3	5	5	120	4.8	4	2
1	12	3	3	4	3	5	6	5	7	5	4	4	4	4	4	4	4	4	73	4.29412	7	7	7	7	3	7	7	7	4	7	7	7	7	6	7	7	7	7	7	7	2	7	7	7	7	162	6.48	3	3
1	12	2	2	3	3	3	1	4	5	5	2	2	2	2	2	2	2	2	44	2.58824	5	4	6	6	1	2	7	5	3	4	6	6	4	4	2	7	2	5	3	6	5	7	7	5	2	114	4.56	5	2
1	12	5	5	4	6	6	5	6	7	7	4	4	4	5	4	4	4	4	84	4.94118	7	7	6	7	1	7	5	7	3	7	7	7	2	7	7	7	7	4	4	7	5	7	5	7	7	147	5.88	4	3
1	12	4	5	4	7	4	7	3	6	5	5	7	7	7	4	6	7	6	94	5.52941	7	7	7	6	4	6	7	7	6	7	7	5	6	7	7	7	7	7	7	7	7	7	3	2	6	156	6.24	1	1
1	12	2	2	3	3	3	3	3	3	2	3	3	3	3	3	2	4	3	48	2.82353	6	5	6	5	2	7	3	4	4	3	6	5	3	3	4	6	6	3	1	6	5	6	4	3	4	110	4.4	3	2
1	12	5	6	7	7	7	5	7	7	6	5	4	1	7	1	3	5	4	87	5.11765	6	6	7	7	1	7	6	7	1	6	7	7	6	7	7	7	7	7	7	7	7	7	6	7	7	157	6.28	1	6
1	12	2	3	4	5	4	2	6	6	6	5	5	5	4	4	4	3	4	72	4.23529	6	7	6	7	1	7	5	7	4	6	6	7	3	4	5	7	7	7	5	6	4	6	3	5	4	135	5.4	2	1
1	12	1	5	5	4	4	5	5	5	4	1	5	5	5	4	4	2	4	68	4	3	6	5	6	1	6	5	4	4	7	7	7	4	7	7	7	7	2	2	7	5	4	4	7	7	131	5.24	5	5
1	12	7	7	5	7	5	5	5	6	7	7	6	5	6	3	6	6	6	99	5.82353	7	7	5	5	2	7	6	7	4	6	7	7	3	6	6	7	7	4	6	7	5	6	5	5	5	142	5.68	2	3
1	12	6	6	6	7	7	5	6	6	7	6	6	7	7	7	7	6	7	109	6.41176	7	7	6	7	1	7	6	6	2	6	7	6	5	6	6	7	7	2	3	7	7	7	3	5	7	140	5.6	3	2
1	12	1	4	7	4	5	3	1	4	7	3	5	4	3	4	4	7	4	70	4.11765	4	6	5	7	1	7	7	7	7	7	7	7	3	7	7	7	7	5	5	5	5	5	4	4	5	141	5.64	5	4
1	12	1	1	4	4	4	4	4	6	4	4	4	5	4	5	4	7	4	69	4.05882	7	7	6	6	4	7	7	5	4	7	7	7	7	7	7	7	7	7	5	7	7	7	7	5	7	161	6.44	6	5
1	12	7	7	7	4	4	4	6	7	7	1	5	5	4	7	5	4	5	89	5.23529	7	7	7	7	1	7	7	7	1	7	7	7	4	5	5	5	5	7	7	7	7	7	7	7	7	152	6.08	1	3
1	12	5	5	7	7	6	7	6	6	5	4	4	4	4	3	4	5	3	85	5	6	7	6	6	1	6	5	6	2	6	6	6	4	4	6	6	6	4	4	6	6	6	6	5	6	132	5.28	5	4
1	12	1	1	2	3	4	4	4	4	3	3	4	4	4	1	3	3	3	51	3	5	6	4	6	3	6	6	4	3	5	6	6	4	6	4	4	6	3	3	4	3	6	3	4	4	114	4.56	3	3
1	12	2	3	5	6	6	1	6	4	6	5	6	4	5	7	5	5	4	80	4.70588	7	6	6	6	4	7	5	6	3	6	7	7	4	5	5	7	7	3	4	5	5	7	4	4	5	135	5.4	1	1
1	12	2	2	6	7	5	4	7	3	7	4	2	6	7	6	6	3	3	80	4.70588	7	6	7	7	1	5	1	4	1	6	7	6	4	7	7	7	7	1	7	7	6	2	6	4	4	127	5.08	6	1
1	12	4	3	6	7	4	5	4	7	7	3	3	4	5	7	3	4	3	79	4.64706	7	4	4	4	4	4	4	4	4	4	7	7	4	5	4	5	5	4	3	7	4	1	6	5	4	114	4.56	1	4
1	12	7	5	7	1	4	1	1	5	1	3	5	2	1	4	3	4	4	58	3.41176	1	5	7	6	2	7	7	5	1	5	7	5	4	7	6	7	7	5	5	7	7	7	6	6	4	136	5.44	2	3
1	12	5	4	5	5	4	4	3	4	5	3	7	4	5	5	4	6	5	78	4.58824	7	7	7	7	1	7	5	7	1	7	7	7	7	7	7	7	7	3	4	7	7	5	5	7	7	150	6	1	4
1	12	1	1	2	2	2	2	3	2	2	1	1	2	2	2	3	1	2	31	1.82353	3	3	3	1	1	3	1	2	1	3	3	3	2	3	3	3	3	2	1	3	2	3	3	2	3	60	2.4	2	6
1	12	3	2	2	1	2	1	1	5	1	1	2	1	2	1	1	1	1	28	1.64706	5	7	7	7	1	7	7	7	1	7	7	7	1	5	7	7	7	7	7	7	7	7	5	7	7	151	6.04	1	1
1	12	7	5	4	1	2	5	5	4	6	3	3	3	5	5	1	5	5	69	4.05882	5	7	3	4	1	7	5	5	7	6	7	6	5	7	6	7	7	6	5	4	4	5	6	7	5	137	5.48	1	5
1	12	4	4	4	1	1	6	6	5	4	3	2	4	6	4	4	4	3	65	3.82353	5	7	4	4	1	7	6	6	7	7	7	5	3	7	4	6	7	7	4	7	4	4	6	5	6	136	5.44	4	5
1	12	1	1	1	1	1	1	1	1	1	1	1	1	1	1	1	1	1	17	1	2	2	2	2	2	2	2	2	2	2	2	2	2	2	2	2	2	2	2	2	2	2	2	2	2	50	2	2	2
1	11	7	7	7	7	7	7	7	7	5	5	7	7	7	7	6	4	6	110	6.47059	7	6	7	7	1	7	6	7	3	7	7	7	4	7	7	7	7	5	7	7	7	7	7	6	7	157	6.28	1	3
1	12	3	2	6	5	5	5	5	7	5	3	5	5	6	5	5	5	5	82	4.82353	7	7	7	6	1	6	6	7	4	7	7	7	4	7	7	7	7	7	6	7	7	7	7	7	7	159	6.36	2	2
1	12	1	2	4	7	4	4	5	7	4	2	5	3	4	5	1	5	2	65	3.82353	4	6	6	7	1	1	5	5	3	7	7	5	3	4	6	6	6	4	5	5	4	3	1	3	5	112	4.48	3	4
1	7	3	4	4	5	5	4	5	7	7	4	4	7	4	4	4	4	4	79	4.64706	7	7	7	7	7	7	7	7	1	6	7	6	6	7	6	7	6	6	7	7	7	7	7	7	7	163	6.52	2	2
1	7	3	5	1	2	6	6	2	7	6	1	7	4	5	5	2	2	4	68	4	7	6	7	7	1	7	7	5	1	7	7	7	7	7	7	7	7	7	7	7	7	7	6	7	7	159	6.36	6	1
1	7	3	5	4	4	4	2	5	6	1	1	2	2	7	1	2	5	3	57	3.35294	5	7	7	7	7	7	7	5	1	7	7	7	4	4	4	5	5	6	7	7	7	7	7	7	5	149	5.96	2	2
1	8	5	5	7	7	7	7	7	7	7	7	7	7	7	7	7	7	7	115	6.76471	7	7	7	7	7	7	7	7	7	7	7	7	7	7	7	7	7	7	7	7	7	7	7	7	7	175	7	4	1
1	8	4	4	6	6	4	6	6	5	7	4	3	3	6	6	4	4	4	82	4.82353	6	6	7	7	2	7	7	7	1	7	7	7	4	7	5	7	7	5	6	7	7	7	7	7	4	151	6.04	1	1
1	8	7	7	7	7	7	7	7	7	7	5	6	3	4	4	5	3	4	97	5.70588	7	7	7	7	1	7	7	7	1	7	7	7	7	7	7	7	7	3	3	3	3	3	2	3	3	130	5.2	1	1
1	8	1	1	7	7	1	2	2	7	7	1	1	4	4	1	1	5	3	55	3.23529	7	7	7	7	7	7	7	7	7	7	7	7	7	7	7	7	7	5	7	7	7	7	7	7	7	173	6.92	2	3
1	8	1	2	7	2	2	6	2	6	2	2	2	2	2	5	2	5	2	52	3.05882	7	7	7	7	5	7	7	5	2	7	7	7	3	7	7	7	7	5	6	7	4	7	4	7	7	153	6.12	3	4
1	8	1	5	4	3	2	2	2	5	2	4	6	5	2	1	5	4	4	57	3.35294	7	5	7	7	1	5	6	7	1	5	7	6	7	7	7	7	7	6	7	7	7	7	7	6	6	152	6.08	1	1
1	8	2	2	1	7	2	3	1	2	2	6	7	5	7	5	5	6	6	69	4.05882	5	7	6	5	6	5	6	6	6	5	5	5	7	6	5	6	6	6	6	6	7	7	5	6	5	145	5.8	2	4
1	8	1	5	6	4	5	4	4	4	3	4	5	5	3	3	4	2	4	66	3.88235	5	5	3	5	5	7	5	5	7	4	6	5	4	5	4	5	4	1	3	4	4	5	5	5	5	116	4.64	4	5
1	7	2	5	4	4	6	6	2	6	5	2	5	4	6	5	5	2	4	73	4.29412	6	6	6	6	1	7	6	5	2	6	6	7	5	6	6	7	7	4	6	5	6	7	6	6	5	140	5.6	5	4
1	7	1	1	3	2	2	1	1	7	2	1	3	2	1	4	3	2	2	38	2.23529	7	7	4	7	3	7	7	7	1	7	7	7	7	7	7	7	7	1	4	7	7	7	4	5	7	148	5.92	3	1
2	7	5	5	6	7	6	6	7	6	7	3	2	4	4	6	3	4	2	83	4.88235	7	7	7	7	1	7	7	6	1	7	2	7	3	5	6	7	7	2	2	7	7	5	5	5	7	134	5.36	2	5
2	7	4	4	4	6	5	5	6	7	7	4	4	4	4	4	4	4	4	80	4.70588	7	6	7	7	7	7	7	6	7	7	7	6	7	7	7	7	7	7	7	7	7	7	7	7	5	170	6.8	6	3
2	7	5	5	7	7	6	5	6	6	7	4	5	5	6	5	4	6	5	94	5.52941	6	5	6	7	3	6	5	6	2	4	6	7	6	7	6	7	5	5	6	7	5	7	7	6	6	143	5.72	5	5
2	7	7	7	7	7	7	7	7	7	7	7	7	7	7	7	7	7	7	119	7	7	7	7	7	7	7	7	7	7	7	7	7	7	7	7	7	7	7	7	7	7	7	5	7	7	173	6.92	3	1
2	7	4	7	7	6	5	7	6	7	7	6	7	7	7	7	7	7	7	111	6.52941	5	7	7	7	7	6	6	7	6	7	7	7	7	6	7	6	6	5	2	7	7	7	5	7	7	158	6.32	1	3
2	7	4	4	5	4	5	5	5	7	6	4	4	6	6	7	6	7	6	91	5.35294	7	7	7	7	1	7	7	7	1	7	7	7	7	7	7	7	7	7	7	7	7	7	7	7	7	163	6.52	6	1
2	7	5	3	7	4	5	5	6	3	4	4	7	3	4	2	5	6	5	78	4.58824	6	6	4	7	2	7	4	6	4	7	7	7	3	7	7	7	7	6	6	7	5	7	6	6	7	148	5.92	5	1
2	7	7	7	7	7	7	7	7	7	7	7	7	7	7	7	7	7	7	119	7	7	7	7	7	7	7	7	7	7	7	7	7	7	7	7	7	7	7	7	7	7	7	7	7	7	175	7	1	1
2	7	1	1	7	7	1	2	1	1	1	1	1	2	1	2	1	1	1	32	1.88235	1	7	1	1	1	1	1	1	1	1	1	7	7	7	1	7	1	1	7	7	1	1	1	1	1	67	2.68	1	1
2	7	4	4	7	7	7	7	7	6	6	7	6	6	6	6	6	6	6	104	6.11765	7	7	7	6	6	7	6	4	7	7	7	7	7	7	7	7	7	7	7	7	6	7	6	7	7	167	6.68	6	6
2	7	3	2	3	2	4	1	2	3	1	3	2	2	1	4	2	2	3	40	2.35294	2	3	2	6	5	4	5	4	5	5	7	5	3	6	3	7	5	6	5	7	5	3	5	5	1	114	4.56	5	2
2	7	7	6	6	6	6	6	6	6	6	6	6	6	6	6	6	6	6	103	6.05882	6	6	6	6	6	6	6	6	6	6	6	6	6	6	6	6	6	6	6	6	6	6	6	6	6	150	6	5	5
2	7	2	2	2	3	3	2	2	6	6	6	2	6	2	5	5	6	5	65	3.82353	2	6	6	6	2	2	4	4	2	6	6	7	6	7	5	6	6	6	6	6	2	2	2	5	5	117	4.68	2	2
2	7	7	6	3	2	3	3	2	6	4	3	3	3	3	3	3	3	3	60	3.52941	6	6	6	6	6	6	6	6	6	5	5	5	5	5	5	5	5	7	6	6	6	6	6	6	6	143	5.72	4	4
2	7	6	6	7	6	5	6	7	7	5	4	5	4	4	3	2	4	4	85	5	7	7	5	7	1	7	5	5	1	7	7	7	5	7	6	7	7	6	7	7	7	7	5	6	6	149	5.96	6	5
2	7	7	6	7	6	6	5	5	6	7	5	6	6	6	4	5	3	5	95	5.58824	7	6	7	7	7	6	4	6	5	5	7	6	5	3	4	6	6	7	4	5	6	7	4	5	5	140	5.6	3	2
2	7	5	5	4	5	4	4	4	7	6	5	5	5	5	5	4	7	6	86	5.05882	7	6	6	6	1	5	4	4	1	6	7	5	3	5	5	7	6	5	5	5	6	5	5	5	6	126	5.04	1	2
2	7	3	3	3	4	4	4	4	5	4	2	2	3	3	3	2	2	2	53	3.11765	5	6	6	7	5	7	7	6	5	6	7	6	6	7	7	7	7	3	4	5	5	4	4	4	5	141	5.64	4	3
2	7	2	5	7	7	6	7	7	6	6	4	5	6	6	6	5	7	5	97	5.70588	6	7	6	7	1	6	6	4	6	7	7	7	2	7	7	7	7	5	7	7	4	7	3	7	7	147	5.88	5	2
2	7	5	3	6	4	6	7	6	7	7	6	7	6	6	7	7	7	6	103	6.05882	7	7	6	7	7	7	7	4	3	7	7	7	7	7	7	7	7	3	5	7	4	7	7	7	7	158	6.32	1	3
2	7	5	7	7	5	7	5	4	6	6	4	5	6	5	6	4	6	6	94	5.52941	7	7	7	7	2	7	7	6	2	7	7	7	7	7	7	7	7	7	6	7	7	5	7	7	4	158	6.32	5	4
2	7	6	6	6	3	4	4	5	4	6	4	5	3	4	4	2	4	2	72	4.23529	6	6	6	6	2	4	2	6	4	6	6	6	4	6	2	6	6	6	2	6	6	6	4	4	4	122	4.88	6	3
2	7	7	7	2	3	7	5	5	7	7	4	7	1	3	4	5	1	7	82	4.82353	7	7	7	7	1	7	5	7	1	7	7	7	4	7	7	7	7	7	7	7	7	7	7	7	7	158	6.32	1	1
2	7	5	5	7	7	7	7	7	7	5	5	5	5	6	6	5	7	6	102	6	7	7	5	7	3	7	5	7	1	7	7	7	6	7	7	7	7	6	7	7	7	7	7	7	7	159	6.36	2	2
2	7	4	4	6	7	7	4	7	7	4	3	5	3	5	5	4	4	2	81	4.76471	7	7	7	7	1	4	3	7	7	7	7	7	6	7	7	7	7	7	6	7	7	7	7	7	7	160	6.4	6	1
2	7	3	3	7	3	3	3	3	3	3	4	4	4	4	4	4	4	4	63	3.70588	4	4	4	4	4	3	1	3	1	4	7	3	4	4	4	4	4	4	4	4	4	4	4	4	4	94	3.76	4	4
2	7	1	2	6	7	7	5	7	6	5	3	6	4	5	4	3	5	4	80	4.70588	4	6	4	5	2	3	2	7	4	6	7	5	4	6	6	5	6	1	5	5	1	4	4	4	3	109	4.36	2	2
2	7	1	1	4	4	4	4	3	5	3	1	2	3	2	1	2	2	2	44	2.58824	5	6	3	4	2	5	5	5	1	6	6	6	6	6	5	3	3	6	5	7	4	6	1	6	4	116	4.64	1	3
2	7	2	4	7	5	6	5	6	7	6	2	3	6	5	6	6	5	6	87	5.11765	7	7	7	5	7	7	3	5	7	2	1	7	6	7	7	7	7	2	7	7	1	7	1	2	7	133	5.32	4	1
2	7	2	2	3	2	2	2	3	3	3	3	4	3	3	3	3	3	3	47	2.76471	4	6	6	3	3	6	4	4	3	4	4	4	2	3	3	3	3	4	4	4	3	3	1	3	3	90	3.6	4	3
2	7	5	5	6	6	6	2	7	7	7	4	4	5	7	6	6	6	6	95	5.58824	4	6	4	7	5	7	5	7	4	6	7	7	4	5	7	7	6	5	4	5	4	7	7	5	6	141	5.64	5	6
2	7	6	6	6	6	6	5	3	4	6	4	5	6	6	3	3	4	4	83	4.88235	7	7	7	7	7	7	3	7	1	7	7	7	7	7	7	7	7	7	7	7	7	7	7	7	7	165	6.6	4	1
2	7	5	7	7	7	7	7	7	7	7	7	7	7	7	7	7	7	7	117	6.88235	7	7	7	7	7	7	5	7	1	7	7	7	7	7	7	7	7	7	7	7	7	7	7	7	7	167	6.68	4	1
2	11	7	7	7	7	7	7	7	7	7	7	7	7	7	7	7	7	7	119	7	7	7	7	7	7	7	7	7	7	7	7	7	7	7	7	7	7	7	7	7	7	7	7	7	7	175	7	6	6
2	11	5	4	6	6	5	5	5	6	6	3	5	2	5	3	4	3	6	79	4.64706	4	4	4	4	4	4	4	4	4	6	5	4	5	5	5	5	4	6	7	6	6	6	6	6	6	124	4.96	4	4
2	11	5	5	5	5	5	5	5	5	5	4	4	4	4	4	4	4	4	77	4.52941	4	4	4	4	4	4	4	4	4	7	6	6	6	6	7	7	6	7	7	7	7	7	7	7	7	143	5.72	5	5
2	11	1	1	1	1	1	1	1	1	1	1	1	1	1	1	1	1	1	17	1	1	1	1	1	1	1	1	1	1	1	1	1	1	1	1	1	1	1	1	1	1	1	1	1	1	25	1	1	1
2	11	4	4	4	4	4	4	4	4	4	4	4	4	4	4	4	4	4	68	4	7	7	7	7	7	7	7	7	7	7	7	7	7	7	7	7	7	5	3	7	7	7	7	7	7	169	6.76	4	1
2	11	5	5	5	5	5	5	5	5	5	4	4	4	5	5	5	5	5	82	4.82353	7	7	7	7	7	7	7	4	6	7	7	7	7	7	7	7	7	5	5	5	5	6	6	5	5	157	6.28	4	2
2	11	7	6	5	3	5	5	5	7	7	5	7	7	7	6	7	7	7	103	6.05882	7	7	7	7	1	7	7	7	7	7	7	7	7	7	7	7	7	3	3	2	3	3	3	3	3	136	5.44	1	1
2	11	3	5	7	7	7	7	7	7	7	3	6	6	6	6	4	7	4	99	5.82353	6	7	6	7	7	7	4	5	1	5	7	6	4	5	7	7	7	4	6	7	7	7	4	5	7	145	5.8	1	1
2	11	1	1	6	1	6	7	6	6	7	6	7	1	3	1	4	4	4	71	4.17647	7	7	7	7	7	7	7	7	1	7	7	7	7	7	7	7	7	3	1	7	7	7	7	7	7	159	6.36	6	6
2	11	7	7	5	5	5	5	5	7	5	6	5	3	5	5	4	5	4	88	5.17647	7	7	6	7	1	7	7	5	2	7	7	7	6	6	7	7	7	6	6	7	7	7	7	7	7	157	6.28	5	6
2	11	3	3	5	5	5	5	5	6	6	3	3	5	5	6	5	5	6	81	4.76471	7	7	5	5	1	3	3	5	6	7	7	7	5	7	7	7	7	5	5	7	7	7	5	5	7	144	5.76	4	1
2	11	1	1	7	7	2	4	4	4	4	1	4	4	4	4	4	2	4	61	3.58824	7	7	7	7	7	7	6	4	7	7	7	7	1	7	7	7	7	7	3	7	7	7	7	7	4	158	6.32	4	4
2	11	6	6	6	4	4	4	3	4	4	3	3	3	4	4	4	4	4	70	4.11765	4	4	4	4	4	4	4	3	4	5	5	5	5	5	5	5	5	5	5	5	5	5	5	5	5	115	4.6	5	5
2	11	7	5	7	5	7	6	6	7	7	6	6	5	6	6	5	7	6	104	6.11765	7	7	7	7	5	7	7	6	2	7	7	7	7	7	7	7	7	7	7	7	7	7	5	7	7	165	6.6	2	1
2	11	5	5	7	6	6	7	6	7	7	5	7	7	6	5	6	6	7	105	6.17647	3	7	7	6	6	6	5	4	1	6	7	5	7	6	6	5	6	2	2	3	1	2	2	3	2	110	4.4	1	2
2	11	1	2	3	7	7	2	3	6	6	2	2	2	6	5	4	6	2	66	3.88235	7	7	7	7	7	7	7	7	5	5	7	7	7	7	7	7	7	4	7	7	7	7	7	7	7	168	6.72	1	1
2	11	5	5	7	5	7	5	5	7	6	5	5	6	5	6	5	6	6	96	5.64706	7	7	6	6	1	6	6	6	5	5	5	5	5	6	5	6	6	5	5	6	2	5	5	4	6	131	5.24	1	1
2	11	4	3	4	4	4	4	3	4	4	4	4	3	3	4	3	4	3	62	3.64706	3	4	4	4	4	4	4	4	3	5	4	4	5	5	5	5	5	3	3	3	4	4	4	4	4	101	4.04	4	4
2	11	4	4	4	4	4	4	4	4	4	3	3	3	3	3	3	3	3	60	3.52941	6	6	6	6	6	6	6	6	6	7	7	7	7	7	7	7	7	5	5	5	5	5	5	5	5	150	6	5	5
2	11	6	5	4	4	5	4	5	5	5	5	5	4	5	5	4	6	5	82	4.82353	5	5	5	5	5	5	5	5	5	5	5	5	4	5	5	5	5	4	5	5	5	6	4	5	5	123	4.92	3	1
2	7	7	7	7	7	7	7	7	7	7	7	7	7	7	7	7	7	7	119	7	7	7	7	7	7	7	7	7	7	7	7	7	7	7	7	7	7	7	7	7	7	7	7	7	7	175	7	1	1
2	7	1	1	7	4	4	4	4	4	1	1	6	1	4	3	1	7	1	54	3.17647	7	5	7	7	1	7	4	3	1	5	7	7	7	7	7	7	7	4	1	7	1	2	2	2	1	116	4.64	6	4
2	10	4	3	1	2	1	1	1	7	2	1	3	2	1	3	3	4	2	41	2.41176	6	7	7	7	1	7	7	7	1	7	7	7	7	7	7	7	7	6	6	7	7	7	6	7	7	159	6.36	1	5
2	10	6	6	5	4	6	4	3	7	6	3	5	5	5	2	3	5	5	80	4.70588	7	7	7	7	1	7	6	7	7	4	4	4	3	4	4	4	4	3	6	6	7	7	5	5	7	133	5.32	3	3
2	10	6	5	6	5	4	4	3	4	4	5	6	6	6	5	6	5	5	85	5	7	7	6	5	4	5	5	4	3	6	7	5	5	5	6	6	7	4	6	6	3	6	4	5	6	133	5.32	3	4
2	10	5	7	7	5	5	5	5	7	5	5	5	4	6	5	4	3	4	87	5.11765	7	7	7	7	1	7	6	4	1	7	7	7	7	7	7	7	7	5	6	7	7	7	2	4	4	145	5.8	4	3
2	10	6	6	3	6	6	6	6	7	7	7	7	5	7	6	4	7	7	103	6.05882	7	7	7	7	7	7	6	6	7	7	7	7	7	7	7	7	7	6	6	6	6	7	7	7	7	169	6.76	5	2
2	10	7	7	6	6	6	6	7	7	7	5	6	6	7	5	5	7	7	107	6.29412	7	7	7	7	7	7	7	7	7	7	7	7	7	7	7	7	7	7	7	7	7	7	7	7	7	175	7	5	2
2	10	4	3	6	4	3	4	4	7	7	4	5	5	6	6	5	6	5	84	4.94118	7	7	7	7	1	7	6	6	1	7	7	7	5	7	7	7	7	6	7	7	7	7	7	7	5	156	6.24	1	1
2	10	2	3	2	3	3	2	3	5	3	5	3	4	5	5	3	3	3	57	3.35294	6	7	7	6	1	7	2	5	2	5	7	6	5	7	6	6	7	5	3	7	7	5	3	5	4	131	5.24	4	3
2	10	6	7	7	6	6	6	6	7	7	6	7	6	6	6	7	7	6	109	6.41176	6	7	5	4	5	7	5	7	3	7	7	7	5	7	7	7	7	6	6	7	7	7	7	7	7	157	6.28	1	3
2	10	2	3	1	2	5	4	2	6	7	4	5	3	2	4	2	5	1	58	3.41176	7	7	7	7	2	7	2	3	1	7	7	7	7	7	6	7	7	5	5	5	5	5	5	5	5	138	5.52	4	1
2	10	5	6	3	1	2	3	4	5	6	6	6	6	5	2	5	1	6	72	4.23529	7	7	7	7	1	7	7	4	1	7	7	7	6	5	7	7	7	4	7	7	7	7	5	7	4	149	5.96	1	1
2	10	2	3	3	2	4	4	4	7	6	3	4	2	3	2	3	4	3	59	3.47059	7	7	7	7	7	7	7	7	7	7	7	7	7	7	7	7	7	5	6	5	5	5	5	5	5	160	6.4	4	1
2	10	7	7	7	7	7	7	7	7	7	6	6	6	7	6	6	6	6	112	6.58824	6	6	7	7	1	6	6	5	4	7	7	6	5	6	7	7	7	5	5	6	6	6	7	7	7	149	5.96	5	3
2	10	4	7	7	4	4	4	3	4	3	4	3	4	5	4	5	5	5	75	4.41176	7	7	7	7	7	6	7	6	2	6	7	6	7	6	5	6	5	7	6	7	7	7	6	6	6	156	6.24	2	2
2	10	3	3	4	4	4	4	4	3	4	4	4	3	4	4	4	4	5	65	3.82353	4	4	3	4	3	4	4	4	4	4	4	4	4	4	4	3	4	4	4	4	4	4	4	4	4	97	3.88	4	4
2	10	7	7	7	5	2	2	1	7	7	3	7	3	5	6	2	7	2	80	4.70588	7	7	7	7	1	7	7	7	1	7	7	6	1	7	7	7	7	5	3	7	7	7	7	7	7	150	6	1	1
2	10	6	7	5	5	4	4	3	6	6	6	7	4	4	2	4	5	6	84	4.94118	7	7	7	7	1	7	6	7	2	7	7	6	5	7	6	7	6	7	7	7	6	7	7	7	7	157	6.28	1	1
2	10	4	4	7	7	7	7	7	6	7	4	5	6	7	1	6	7	4	96	5.64706	7	7	7	7	1	7	5	5	7	7	7	7	3	6	7	7	7	2	2	7	1	1	5	3	7	132	5.28	3	1
2	10	7	7	7	6	6	4	4	7	7	7	7	5	5	4	5	6	5	99	5.82353	7	7	7	6	1	7	2	6	1	7	7	7	6	6	6	6	6	5	6	7	1	7	5	6	7	139	5.56	1	1
2	10	7	5	4	5	2	1	3	7	7	5	4	6	4	6	3	6	4	79	4.64706	7	7	7	7	1	7	5	5	1	7	7	7	6	7	7	7	7	2	2	7	7	1	7	7	7	142	5.68	4	1
2	10	4	5	3	2	3	2	3	7	5	3	5	5	3	4	3	5	3	65	3.82353	7	7	7	7	1	7	4	6	1	7	7	7	6	7	7	7	7	7	7	7	7	7	5	7	7	156	6.24	4	3
2	10	5	5	2	7	5	3	4	6	7	1	4	3	5	5	2	4	4	72	4.23529	7	7	7	7	1	7	7	7	1	7	7	7	1	7	7	7	7	3	3	7	7	7	7	7	7	149	5.96	5	1
2	10	4	4	6	6	6	6	6	7	7	3	6	6	5	6	4	7	4	93	5.47059	7	6	7	7	1	7	4	4	1	6	7	6	1	7	6	7	7	6	5	7	7	7	6	6	6	141	5.64	2	2
2	10	6	6	6	3	5	3	3	7	7	3	4	3	3	3	4	6	5	77	4.52941	7	7	7	7	1	6	4	7	1	7	7	6	4	7	6	7	7	5	7	7	1	6	4	7	7	142	5.68	2	1
2	10	6	6	2	3	2	1	3	6	6	5	5	3	3	2	1	5	4	63	3.70588	7	7	7	7	1	7	5	6	1	7	7	7	7	7	6	7	7	7	7	7	7	7	6	7	5	156	6.24	4	1
2	10	6	6	6	6	4	6	6	7	7	5	6	6	6	6	6	6	5	100	5.88235	7	6	7	6	4	7	6	6	1	7	7	6	6	7	7	7	7	2	5	7	7	7	5	6	6	149	5.96	1	2
2	12	5	3	3	5	5	5	5	6	6	5	4	5	5	5	5	4	5	81	4.76471	6	7	6	7	1	7	7	7	1	7	7	7	7	7	7	7	7	7	7	7	7	7	7	7	7	161	6.44	1	1
2	10	2	2	1	2	1	1	1	2	3	3	3	3	2	3	3	2	3	37	2.17647	3	2	2	2	3	3	3	3	3	2	2	2	3	3	3	3	3	3	3	2	2	3	3	3	3	67	2.68	3	2
2	10	5	5	3	2	4	4	4	5	5	4	5	5	5	5	5	5	5	76	4.47059	7	6	6	6	1	7	5	5	1	6	6	6	6	6	6	6	6	5	5	5	6	6	6	6	6	137	5.48	5	5
2	10	7	7	6	6	4	4	4	6	6	4	4	6	6	6	6	6	6	94	5.52941	4	4	6	6	6	6	6	6	6	6	6	6	6	6	6	6	6	4	4	4	4	4	4	4	4	130	5.2	4	4
2	10	5	4	1	1	3	4	3	5	7	4	5	5	4	2	5	5	5	68	4	7	7	5	5	2	7	5	6	7	7	7	7	5	6	6	7	7	5	7	7	7	7	3	7	4	150	6	3	4
2	10	7	6	5	3	4	4	4	6	5	4	5	4	5	5	4	4	4	79	4.64706	5	5	6	4	2	1	3	6	2	6	6	5	5	5	6	6	6	6	5	6	6	6	5	5	6	124	4.96	4	4
2	10	6	6	1	4	1	2	2	5	5	4	4	4	4	4	5	1	4	62	3.64706	4	6	7	7	2	7	4	7	7	5	7	7	4	7	4	6	7	6	7	7	7	7	4	7	4	147	5.88	4	5
2	10	6	6	7	7	7	7	7	7	7	6	5	4	7	6	6	5	6	106	6.23529	7	7	7	7	1	7	7	7	1	7	7	7	7	7	7	7	7	7	7	7	7	7	7	7	7	163	6.52	1	1
[truncated: 67 more columns]

## Sheet: Post
Sexo	Semestre	DDHH_Nociones1	DDHH_Nociones2	DDHH_Nociones3	DDHH_Nociones4	DDHH_Nociones5	DDHH_Nociones6	DDHH_Nociones7	DDHH_Nociones8	DDHH_Nociones9	DDHH_Nociones10	DDHH_Nociones11	DDHH_Nociones12	DDHH_Nociones13	DDHH_Nociones14	DDHH_Nociones15	DDHH_Nociones16	DDHH_Nociones17	Total_DDHH_Nociones	X_DDHH_Nociones	DDHH_Compromiso1	DDHH_Compromiso2	DDHH_Compromiso3	DDHH_Compromiso4	DDHH_Compromiso5	DDHH_Compromiso6	DDHH_Compromiso7	DDHH_Compromiso8	DDHH_Compromiso9	DDHH_Compromiso10	DDHH_Compromiso11	DDHH_Compromiso12	DDHH_Compromiso13	DDHH_Compromiso14	DDHH_Compromiso15	DDHH_Compromiso16	DDHH_Compromiso17	DDHH_Compromiso18	DDHH_Compromiso19	DDHH_Compromiso20	DDHH_Compromiso21	DDHH_Compromiso22	DDHH_Compromiso23	DDHH_Compromiso24	DDHH_Compromiso25	Total_DDHH_Compromiso	X_DDHH_Compromiso	MICA1	MICA2
1	10	5	4	7	4	4	6	5	5	5	5	5	5	6	5	5	7	6	89	5.23529	6	6	6	7	1	6	6	6	1	6	7	6	5	6	6	6	6	7	5	5	1	5	5	5	7	133	5.32	4	3
1	10	6	6	6	4	4	6	3	7	5	2	2	3	5	5	2	5	2	73	4.29412	5	6	6	6	1	6	6	4	2	6	7	6	4	5	6	6	6	6	6	6	4	4	5	5	3	127	5.08	1	2
1	10	6	6	7	4	4	7	1	7	5	3	5	6	7	7	4	4	5	88	5.17647	5	6	6	7	1	7	7	4	1	7	7	5	5	6	7	7	7	5	6	7	5	3	4	6	6	137	5.48	1	4
1	10	7	5	7	5	7	6	4	7	5	4	5	5	5	6	4	5	5	92	5.41176	6	7	5	6	1	5	4	4	2	7	7	7	4	5	5	7	7	4	5	6	7	5	3	3	7	129	5.16	6	2
1	10	7	6	7	7	7	7	7	7	7	5	7	7	7	7	5	1	4	105	6.17647	4	7	7	7	1	7	7	7	4	7	7	7	7	7	7	7	7	7	7	7	7	7	4	7	7	160	6.4	5	4
1	10	6	6	5	3	5	7	5	6	3	2	6	4	5	3	5	4	3	78	4.58824	4	5	6	6	2	6	5	4	1	6	7	5	3	6	6	5	6	4	4	5	6	5	4	6	4	121	4.84	2	3
1	10	2	2	5	5	5	5	2	5	5	1	2	2	3	2	1	1	1	49	2.88235	5	6	6	6	1	6	5	6	1	6	6	6	6	6	6	6	6	6	6	6	6	6	5	6	6	137	5.48	1	1
1	10	5	3	3	2	3	3	2	1	2	1	5	6	7	6	2	3	3	57	3.35294	5	7	5	6	2	7	1	5	2	7	7	7	6	7	6	6	7	7	7	7	7	7	5	7	6	146	5.84	1	5
1	7	4	5	6	6	6	6	6	6	6	4	6	3	6	6	3	4	3	86	5.05882	6	6	5	5	2	6	6	5	4	6	6	6	5	6	6	6	6	6	5	6	6	6	5	5	6	137	5.48	4	2
1	7	4	4	4	4	5	4	4	5	5	4	4	4	4	5	4	5	4	73	4.29412	5	7	4	7	1	7	7	7	1	7	7	7	7	7	7	7	7	6	6	6	6	6	6	6	6	150	6	1	2
1	8	6	5	7	6	6	6	5	6	6	5	5	6	6	6	5	6	6	98	5.76471	6	7	6	6	1	7	6	6	1	7	7	6	6	6	6	7	7	6	7	7	7	6	5	6	6	148	5.92	5	2
1	7	1	2	5	3	7	6	6	7	5	1	6	3	6	6	5	3	2	74	4.35294	6	7	6	7	1	7	6	5	1	6	7	7	2	7	7	7	7	2	1	7	7	6	1	6	4	130	5.2	4	1
1	7	1	1	1	5	4	4	3	4	5	1	5	5	5	5	4	5	2	60	3.52941	6	7	7	7	1	6	6	5	1	7	7	7	6	7	7	7	7	6	5	7	7	7	5	7	5	150	6	1	1
1	7	5	4	6	6	6	7	6	7	7	4	4	5	4	4	4	5	4	88	5.17647	5	7	6	6	1	4	4	6	6	7	7	7	6	7	7	7	7	3	3	3	2	1	2	2	3	119	4.76	3	2
1	7	5	5	7	7	7	7	7	7	7	5	5	3	7	7	5	5	5	101	5.94118	5	7	5	7	1	7	6	5	1	7	7	7	7	7	7	7	7	6	7	7	4	5	5	7	7	148	5.92	6	6
1	7	6	6	7	6	5	7	6	7	7	6	6	5	7	7	5	6	6	105	6.17647	7	7	7	6	1	7	6	6	1	7	7	7	6	7	7	7	7	7	7	7	7	7	7	7	7	159	6.36	1	3
1	7	2	2	1	2	2	3	2	3	3	2	2	3	3	1	2	3	2	38	2.23529	5	7	7	7	1	7	6	6	1	5	7	5	7	7	6	7	7	5	5	7	7	3	7	7	5	144	5.76	1	4
1	7	5	5	7	7	7	7	6	7	7	6	7	7	7	6	5	5	6	107	6.29412	6	7	7	6	1	6	4	5	4	5	7	6	5	4	5	6	5	5	4	6	6	6	5	5	6	132	5.28	3	2
1	10	4	5	6	6	6	7	7	6	6	5	5	6	6	4	4	7	5	95	5.58824	6	7	6	7	1	6	1	4	1	7	7	6	4	5	7	7	7	6	4	7	6	6	3	6	6	133	5.32	2	1
1	7	6	5	7	6	7	7	7	7	6	6	6	6	7	7	6	6	6	108	6.35294	6	6	6	6	2	7	6	6	2	7	7	6	6	6	6	7	7	6	6	6	6	6	6	6	7	148	5.92	2	2
1	7	2	2	5	4	5	6	4	6	1	1	5	1	5	4	2	5	4	62	3.64706	7	6	7	7	1	7	4	7	7	7	7	4	7	7	7	7	7	7	5	7	7	7	7	7	6	159	6.36	6	3
1	10	2	3	5	5	6	5	5	7	5	3	5	3	6	6	5	5	3	79	4.64706	3	7	6	6	1	6	6	5	2	7	7	6	6	5	7	7	7	5	5	7	4	5	3	6	7	136	5.44	6	2
1	10	2	6	6	6	6	6	6	6	6	6	2	5	5	2	2	6	2	80	4.70588	6	6	6	6	2	6	3	6	2	6	6	6	6	6	6	6	6	6	5	6	6	5	2	6	6	133	5.32	2	1
1	10	6	6	6	7	7	7	7	7	7	5	6	6	7	6	5	7	5	107	6.29412	7	7	5	6	1	7	7	5	1	6	7	7	6	7	7	7	7	5	7	7	7	5	3	7	7	148	5.92	1	1
1	10	3	2	3	4	4	3	4	7	5	3	3	4	7	6	3	3	3	67	3.94118	7	7	7	7	1	7	1	7	1	7	7	7	5	7	7	7	7	7	3	7	7	1	4	4	5	137	5.48	2	2
1	7	4	4	6	3	3	3	6	7	7	3	3	3	5	5	4	3	3	72	4.23529	5	6	6	6	2	6	6	5	2	6	6	6	5	7	6	6	6	6	6	6	6	6	3	6	6	137	5.48	2	2
1	7	7	5	2	5	4	5	3	7	7	5	6	6	5	7	5	7	5	91	5.35294	7	7	7	7	1	7	7	7	1	7	7	7	7	7	7	7	7	7	7	7	7	7	7	7	5	161	6.44	1	1
1	7	5	4	5	7	7	7	6	7	5	4	6	4	6	6	4	5	3	91	5.35294	7	7	7	1	1	7	5	7	1	7	7	6	7	7	7	7	7	7	5	7	7	6	7	6	5	148	5.92	1	1
1	7	2	2	4	4	4	7	7	7	5	2	2	4	5	5	5	6	5	76	4.47059	5	7	7	7	1	7	5	7	1	7	7	7	7	7	7	7	7	7	7	7	5	7	7	7	7	157	6.28	1	5
1	7	1	2	3	1	1	1	3	1	1	1	2	1	2	1	2	1	1	25	1.47059	3	3	3	2	1	3	1	2	1	3	3	3	3	3	3	3	3	3	3	3	3	3	3	3	3	67	2.68	1	1
1	12	3	3	7	5	5	5	2	7	3	2	4	1	7	5	5	5	4	73	4.29412	5	7	7	5	1	7	4	7	1	7	7	4	4	4	5	7	7	5	5	7	4	7	5	5	5	132	5.28	1	1
1	12	4	3	2	3	3	3	1	3	2	3	3	3	4	3	2	4	2	48	2.82353	5	7	6	6	2	7	5	6	4	6	6	6	6	7	3	7	7	5	7	7	7	7	7	7	3	146	5.84	4	5
1	11	6	6	7	7	7	6	5	7	5	6	6	5	7	6	5	6	6	103	6.05882	7	7	7	7	1	7	6	6	1	7	7	7	6	7	7	7	6	7	4	7	7	7	3	7	7	152	6.08	6	4
1	12	4	3	3	3	3	5	2	7	5	3	4	4	4	6	3	4	4	67	3.94118	6	6	5	4	1	6	5	7	1	7	7	7	4	5	7	7	7	6	6	7	7	7	7	7	5	144	5.76	4	2
1	12	6	6	7	7	6	7	5	6	6	4	6	6	6	7	6	6	5	102	6	6	6	7	7	6	6	3	5	2	7	7	7	7	7	7	7	7	7	7	7	7	7	7	7	7	160	6.4	3	5
1	12	5	5	4	5	5	4	4	5	3	2	3	3	3	4	4	3	2	64	3.76471	7	7	6	7	1	7	6	6	4	7	7	5	5	7	7	7	7	5	6	7	7	7	6	6	6	153	6.12	1	1
1	12	4	4	4	6	6	6	6	7	7	4	6	6	7	6	5	6	5	95	5.58824	7	7	7	7	1	7	7	7	1	7	7	7	7	7	7	7	7	6	2	7	7	1	7	7	7	151	6.04	4	4
1	12	5	5	6	7	7	7	6	7	7	5	5	6	7	7	6	5	5	103	6.05882	7	7	7	7	1	7	4	7	1	7	7	7	5	7	7	7	7	7	7	7	7	1	4	7	7	149	5.96	4	1
1	12	5	4	5	5	5	6	6	7	5	5	5	3	6	6	5	6	5	89	5.23529	7	7	5	7	1	7	7	7	1	7	7	7	7	7	7	7	7	7	7	7	7	7	7	7	7	161	6.44	1	1
1	12	4	3	1	4	6	6	5	7	6	5	5	5	6	5	4	5	5	82	4.82353	7	7	7	7	1	7	5	5	1	7	7	7	7	7	7	7	6	7	7	7	7	7	4	7	7	155	6.2	1	1
1	11	6	6	7	7	7	7	7	7	7	5	7	6	7	7	5	6	5	109	6.41176	6	7	7	7	1	7	6	7	1	7	7	7	5	7	7	7	7	7	7	7	7	7	7	7	7	159	6.36	1	1
1	12	3	1	3	1	5	4	4	7	7	1	5	3	6	2	2	1	3	58	3.41176	7	7	7	7	1	2	6	4	1	7	7	6	7	7	7	7	7	7	4	7	7	7	4	6	5	144	5.76	1	1
1	12	5	5	2	1	2	5	5	5	5	5	5	5	5	1	5	1	5	67	3.94118	7	7	7	5	1	7	4	7	1	7	7	7	7	7	7	7	7	7	5	7	7	4	7	7	7	153	6.12	1	1
1	12	7	4	7	7	7	7	7	7	7	4	5	5	7	7	5	4	5	102	6	7	7	7	7	1	7	7	7	1	7	7	7	7	7	7	7	7	7	7	7	7	7	7	7	7	163	6.52	1	1
1	12	7	7	7	7	7	7	7	7	7	5	7	7	7	7	7	7	5	115	6.76471	7	7	7	7	1	7	7	7	1	7	7	7	7	7	7	7	7	7	7	7	7	7	7	7	7	163	6.52	1	1
1	11	5	5	4	4	4	6	5	6	5	3	3	4	4	3	2	3	3	69	4.05882	5	3	6	6	2	6	6	4	1	7	7	6	4	6	6	6	4	5	4	6	4	5	4	5	5	123	4.92	2	5
1	12	5	5	6	6	6	5	6	6	6	3	5	3	5	5	3	3	3	81	4.76471	6	6	6	6	4	5	5	4	2	6	6	6	6	6	6	6	6	5	6	6	2	6	5	6	6	134	5.36	1	1
1	12	6	4	7	5	5	5	5	7	7	5	6	6	6	6	5	6	6	97	5.70588	6	7	6	6	5	7	5	6	7	5	7	6	4	5	6	6	7	6	7	7	7	7	5	7	6	153	6.12	1	2
1	12	6	6	7	6	6	6	6	6	7	4	6	6	6	6	6	2	4	96	5.64706	7	7	7	7	1	7	7	6	1	7	7	7	7	7	7	7	7	6	4	7	7	6	7	7	7	157	6.28	1	1
1	12	6	5	6	5	7	7	6	7	6	4	6	6	6	6	5	6	5	99	5.82353	6	7	7	7	1	7	7	4	1	7	7	7	7	6	7	7	7	6	6	6	7	7	2	6	6	148	5.92	1	1
1	12	4	5	5	7	7	7	7	3	5	1	6	4	7	4	7	7	4	90	5.29412	7	7	7	7	1	7	7	7	1	7	7	4	7	7	7	7	7	7	7	7	7	7	7	7	6	159	6.36	6	3
1	12	4	4	6	6	6	6	7	7	5	4	4	4	6	6	5	5	4	89	5.23529	7	6	7	7	1	7	3	5	1	7	7	7	5	7	7	6	6	6	7	7	7	5	7	7	7	149	5.96	1	1
1	12	3	3	7	7	7	7	7	7	5	3	6	5	6	6	3	5	4	91	5.35294	7	7	7	7	3	7	7	6	1	7	7	7	7	7	7	7	7	7	4	7	7	7	7	7	6	160	6.4	6	2
1	12	6	5	7	7	7	7	5	7	5	5	7	5	7	7	5	5	7	104	6.11765	7	7	7	7	1	7	7	7	1	7	7	7	7	7	7	7	7	7	7	7	7	7	7	7	7	163	6.52	1	1
1	12	6	5	7	5	5	5	7	7	6	5	7	6	6	5	7	7	6	102	6	4	5	6	5	2	7	4	6	5	6	6	4	2	4	6	6	4	5	5	7	3	6	5	5	6	124	4.96	4	3
1	11	6	5	6	6	5	5	6	7	6	3	4	5	7	6	5	5	4	91	5.35294	7	7	7	7	2	7	6	5	5	7	6	7	4	7	7	6	7	6	4	6	7	7	4	6	7	151	6.04	4	2
1	12	4	5	4	4	4	6	4	4	2	2	5	4	4	2	2	3	2	61	3.58824	6	7	7	7	2	2	2	5	1	7	7	7	7	7	7	7	7	3	3	3	3	3	3	3	3	119	4.76	2	2
1	12	4	6	6	7	7	6	4	6	5	5	6	6	6	5	4	3	4	90	5.29412	5	7	5	6	1	7	5	4	1	7	7	7	4	7	7	7	7	7	6	7	6	6	1	6	7	140	5.6	1	1
1	12	1	1	4	7	7	7	6	7	7	1	3	3	7	7	4	7	4	83	4.88235	7	7	4	7	1	7	2	7	4	7	7	7	4	7	7	7	4	7	7	7	4	2	1	5	6	135	5.4	4	1
1	12	7	5	7	6	7	7	7	7	6	5	6	6	6	6	4	5	4	101	5.94118	6	6	6	6	1	6	7	6	1	6	7	6	6	4	6	5	7	6	5	6	6	6	4	6	6	137	5.48	1	1
1	12	5	5	2	3	7	6	2	7	5	4	5	1	6	7	3	3	4	75	4.41176	6	7	6	7	1	7	6	5	1	7	7	7	4	7	7	7	7	6	3	7	7	6	7	7	7	149	5.96	4	3
1	12	4	5	6	4	6	6	6	6	6	4	7	5	6	6	4	4	4	89	5.23529	6	7	6	7	1	7	5	7	1	7	7	7	7	7	7	7	7	7	7	7	7	7	5	7	7	157	6.28	1	1
1	12	5	1	7	5	6	7	7	6	6	4	4	5	7	5	6	4	5	90	5.29412	6	7	5	7	1	7	7	7	5	7	7	7	4	7	5	6	7	4	4	7	7	7	4	4	5	144	5.76	4	1
1	12	4	4	5	5	6	7	4	6	4	4	4	3	4	5	4	6	2	77	4.52941	6	6	4	4	4	5	5	5	1	6	7	7	2	7	7	7	7	6	4	4	7	7	1	7	7	133	5.32	2	1
1	12	6	3	4	7	7	4	4	7	6	3	5	4	6	2	4	6	4	82	4.82353	5	6	6	7	4	7	6	6	6	7	7	6	5	6	6	6	6	5	7	5	7	4	2	4	6	142	5.68	2	5
1	12	6	5	7	7	7	7	7	7	2	1	2	6	6	7	5	6	7	95	5.58824	7	7	7	7	7	7	7	7	7	7	7	7	7	7	7	7	7	7	7	7	7	7	7	7	7	175	7	2	3
1	12	2	2	2	6	4	6	5	5	5	2	5	4	5	2	4	4	3	66	3.88235	4	6	6	6	1	5	2	5	4	5	6	5	4	4	5	6	5	5	6	4	6	6	5	5	4	120	4.8	1	1
1	12	4	4	7	7	7	7	7	4	4	3	4	4	7	3	5	4	4	85	5	7	7	5	7	1	7	4	4	7	7	7	5	7	3	3	7	7	4	7	7	7	7	4	4	6	141	5.64	6	6
1	12	2	2	6	7	7	7	6	7	2	2	5	6	7	7	5	4	4	86	5.05882	7	7	7	7	1	7	7	7	2	7	7	6	7	7	7	7	7	7	7	7	7	7	6	7	7	162	6.48	1	5
1	12	6	5	7	6	6	7	6	7	6	4	4	5	6	6	5	6	5	97	5.70588	7	7	6	6	1	7	4	4	4	7	7	5	5	6	6	4	5	5	4	6	6	7	4	6	6	135	5.4	4	5
1	12	3	4	6	5	5	6	5	6	4	5	6	4	5	7	5	4	5	85	5	7	7	7	7	1	7	5	6	1	7	7	5	5	7	7	7	7	6	4	7	7	5	7	5	6	147	5.88	6	1
1	12	6	5	7	7	7	7	4	7	4	2	4	5	6	6	2	6	4	89	5.23529	6	6	3	7	1	6	3	6	6	6	7	5	4	6	7	7	7	4	1	6	6	5	1	6	6	128	5.12	5	2
1	12	2	3	6	6	5	5	4	6	5	4	5	4	4	4	4	5	5	77	4.52941	4	6	5	5	1	6	4	4	3	6	6	4	4	6	7	5	6	6	5	6	6	5	5	6	6	127	5.08	2	4
1	12	7	7	7	7	7	7	5	7	7	5	5	5	6	6	5	7	5	105	6.17647	7	7	7	4	1	7	1	7	1	7	7	7	7	3	7	7	7	7	4	7	7	7	2	6	7	141	5.64	1	1
1	12	4	3	5	5	6	7	5	6	5	5	6	4	6	6	5	6	5	89	5.23529	4	6	6	6	3	5	4	5	5	6	7	6	4	6	6	6	5	5	6	6	4	6	6	6	6	135	5.4	2	3
1	12	3	3	7	6	7	6	6	7	6	3	3	4	5	4	2	5	4	81	4.76471	4	7	4	5	1	6	1	6	4	7	7	5	4	7	6	5	7	6	5	7	6	6	5	5	6	132	5.28	5	1
1	12	3	2	5	7	7	6	7	7	5	1	2	1	5	1	1	1	1	62	3.64706	3	7	4	5	1	7	4	6	1	6	7	6	5	7	5	7	4	5	7	7	7	7	1	7	2	128	5.12	1	2
1	12	4	4	6	6	7	7	6	6	5	2	4	3	6	4	2	3	4	79	4.64706	5	7	6	6	4	6	5	6	2	7	6	6	6	6	6	7	6	5	6	7	7	5	6	6	6	145	5.8	4	4
1	12	4	4	6	6	6	6	6	4	4	2	4	4	5	5	2	2	1	71	4.17647	5	6	6	4	1	6	4	5	1	6	7	6	6	6	6	6	4	6	4	6	6	6	6	6	5	130	5.2	4	2
1	12	6	5	7	7	7	6	6	7	4	3	2	4	6	6	2	6	2	86	5.05882	6	6	4	6	2	6	6	6	2	6	6	6	4	6	6	6	6	6	4	6	7	6	6	6	6	137	5.48	5	4
1	12	1	2	6	6	6	7	6	7	6	3	6	6	7	5	5	5	5	89	5.23529	7	7	7	6	2	6	5	7	1	7	7	7	6	6	7	7	7	7	6	7	7	7	7	7	7	157	6.28	1	2
1	12	6	5	6	7	7	6	6	7	6	5	7	6	6	6	6	6	6	104	6.11765	5	7	6	6	4	5	3	5	3	7	7	6	5	5	6	7	7	6	5	6	6	7	5	6	7	142	5.68	4	3
1	12	2	5	5	6	7	6	6	7	5	3	2	5	6	5	3	5	3	81	4.76471	5	7	4	7	2	5	5	6	4	6	7	7	6	7	7	7	7	7	7	7	6	7	4	5	6	148	5.92	2	1
1	12	6	6	7	6	6	6	6	7	7	5	6	2	6	6	5	7	5	99	5.82353	6	7	7	7	1	7	6	6	2	6	7	7	4	2	7	7	7	6	6	6	6	7	6	7	7	147	5.88	1	1
1	12	2	1	7	5	1	1	1	7	1	1	1	1	1	1	1	1	1	34	2	6	7	7	7	7	7	7	7	1	7	7	7	7	7	7	7	7	7	7	7	7	7	7	7	7	168	6.72	1	1
1	12	7	5	3	5	2	3	3	7	6	4	7	4	3	6	3	3	5	76	4.47059	6	7	7	7	1	7	7	7	1	7	7	7	7	7	6	7	7	4	5	7	7	7	7	7	7	156	6.24	6	1
1	12	6	6	6	6	6	6	6	7	6	4	4	6	6	6	5	6	5	97	5.70588	6	6	6	7	2	7	6	6	4	6	6	6	4	6	6	6	6	4	4	6	6	6	6	6	6	140	5.6	1	6
1	12	5	5	6	5	4	5	5	5	5	5	6	5	5	5	5	6	5	87	5.11765	6	7	5	7	1	7	6	5	4	6	6	5	6	5	6	7	7	5	5	7	5	6	1	5	5	135	5.4	3	2
1	12	6	6	6	6	6	6	6	6	6	5	5	5	5	5	5	5	5	94	5.52941	5	5	5	5	5	5	5	5	5	5	5	5	5	5	5	5	5	5	5	5	5	5	5	5	5	125	5	5	5
1	11	3	3	6	6	4	5	3	5	5	2	6	6	6	6	5	6	5	82	4.82353	7	7	6	6	1	7	6	6	2	6	7	6	5	6	6	6	6	6	6	7	7	6	6	6	6	146	5.84	2	3
1	12	2	2	3	4	3	2	2	4	3	2	2	3	3	3	3	3	1	45	2.64706	4	5	4	5	1	4	3	4	4	4	5	5	4	5	5	5	5	4	4	5	4	5	3	4	3	104	4.16	1	2
1	12	5	3	3	3	3	3	3	7	4	1	3	3	3	4	4	4	4	60	3.52941	7	7	6	6	1	7	1	5	5	7	7	7	7	7	7	7	7	6	6	7	7	7	5	7	7	153	6.12	5	3
1	7	2	2	2	3	2	2	3	7	3	3	4	3	4	4	4	4	4	56	3.29412	6	5	6	6	6	6	6	6	2	5	6	6	5	6	6	6	6	4	6	6	6	6	6	5	5	139	5.56	5	3
1	7	7	7	7	7	3	7	7	7	7	3	5	3	4	3	5	7	4	93	5.47059	3	7	7	7	1	7	3	7	3	7	7	7	4	7	7	7	7	7	7	7	1	7	3	7	5	142	5.68	6	1
1	7	3	2	4	4	5	5	2	6	2	2	3	3	4	2	3	5	3	58	3.41176	5	5	4	5	1	5	3	6	4	5	5	6	5	4	5	5	5	5	5	5	5	5	5	5	5	118	4.72	4	3
1	8	6	6	5	5	6	5	5	6	6	5	5	5	5	2	2	5	5	84	4.94118	6	6	6	6	1	6	2	5	2	6	6	6	6	6	6	6	6	5	5	6	6	6	6	6	5	133	5.32	1	3
1	8	7	5	4	4	5	4	3	4	3	3	2	2	3	1	1	2	1	54	3.17647	7	7	7	7	1	7	7	4	4	7	7	7	7	7	7	7	7	7	7	7	7	4	5	6	6	156	6.24	6	1
1	8	4	4	4	4	4	4	4	4	4	4	5	2	4	5	3	5	6	70	4.11765	4	5	3	4	5	3	4	5	1	4	5	4	3	5	3	4	3	5	4	3	4	4	5	3	6	99	3.96	4	5
1	8	5	5	3	3	2	1	2	5	3	5	3	3	2	1	5	5	3	56	3.29412	7	7	7	7	2	7	6	6	1	7	7	7	6	7	7	7	5	6	7	7	7	7	7	6	5	155	6.2	1	1
1	8	2	2	5	6	6	7	7	7	7	5	3	4	6	5	4	7	5	88	5.17647	7	7	7	7	1	7	5	7	3	7	7	5	3	5	7	7	7	6	5	7	1	7	2	7	7	141	5.64	3	1
1	8	1	1	3	1	1	2	3	3	2	3	1	1	2	1	2	2	2	31	1.82353	1	2	1	1	3	1	2	1	3	1	1	1	4	2	3	1	1	1	3	1	1	4	4	5	5	53	2.12	6	3
1	8	3	3	7	7	7	7	7	7	7	3	4	6	7	7	5	7	5	99	5.82353	5	6	7	7	1	7	5	7	1	7	7	5	3	6	7	7	7	4	7	7	7	7	5	7	7	146	5.84	3	1
1	8	5	5	6	6	6	6	6	6	6	6	6	6	6	6	6	6	6	100	5.88235	6	6	6	6	6	5	6	6	4	6	7	6	6	6	6	6	6	6	6	6	6	6	4	6	6	146	5.84	5	6
1	7	7	7	7	6	6	6	5	7	7	5	7	6	7	6	7	6	6	108	6.35294	7	7	7	6	1	7	7	7	1	7	7	7	6	7	7	7	7	7	6	7	7	7	7	7	7	160	6.4	6	5
1	7	1	1	3	1	1	2	3	3	2	3	1	1	2	1	2	2	2	31	1.82353	1	2	1	1	3	1	2	1	3	1	1	1	4	2	3	1	1	1	3	1	1	4	4	5	5	53	2.12	6	3
2	7	3	3	7	7	7	7	7	7	7	3	4	6	7	7	5	7	5	99	5.82353	5	6	7	7	1	7	5	7	1	7	7	5	3	6	7	7	7	4	7	7	7	7	5	7	7	146	5.84	3	1
2	7	5	5	6	6	6	6	6	6	6	6	6	6	6	6	6	6	6	100	5.88235	6	6	6	6	6	5	6	6	4	6	7	6	6	6	6	6	6	6	6	6	6	6	4	6	6	146	5.84	5	6
2	7	7	7	7	6	6	6	5	7	7	5	7	6	7	6	7	6	6	108	6.35294	7	7	7	6	1	7	7	7	1	7	7	7	6	7	7	7	7	7	6	7	7	7	7	7	7	160	6.4	6	5
2	7	4	4	4	4	6	6	6	3	6	4	4	4	5	5	4	6	5	80	4.70588	5	5	6	6	1	7	4	6	1	6	6	6	6	6	6	6	6	6	6	7	6	5	1	6	5	131	5.24	1	2
2	7	5	3	6	6	7	5	5	6	6	4	5	5	6	6	4	5	5	89	5.23529	5	6	6	6	1	7	4	6	1	7	7	5	4	5	7	7	6	6	6	7	6	7	6	6	7	141	5.64	1	1
2	7	5	3	5	6	6	6	5	6	6	4	6	5	5	6	4	4	5	87	5.11765	5	4	6	6	1	7	1	7	1	7	7	5	4	7	5	7	7	4	7	7	4	5	2	3	4	123	4.92	6	1
2	7	6	6	6	5	6	6	6	7	6	5	6	7	7	5	5	5	5	99	5.82353	7	7	5	6	1	7	3	5	4	7	7	5	6	6	6	7	7	7	6	7	7	7	5	6	5	146	5.84	1	2
2	7	4	4	6	6	6	6	5	7	2	1	2	3	5	2	1	7	1	68	4	7	7	6	4	1	7	4	7	1	6	7	7	5	6	7	7	7	7	5	7	5	4	4	7	2	137	5.48	1	1
2	7	6	6	7	7	7	7	7	7	7	5	7	5	7	7	7	7	5	111	6.52941	5	7	5	7	1	1	1	5	7	5	7	7	5	7	7	7	7	5	5	7	6	7	5	5	6	137	5.48	1	1
2	7	5	4	7	6	7	7	6	7	5	2	5	6	7	6	7	6	6	99	5.82353	7	7	7	7	3	7	3	7	2	7	7	7	2	4	7	7	7	7	7	7	7	1	7	6	7	147	5.88	1	1
2	7	5	5	7	7	7	7	6	7	6	4	6	6	6	7	6	6	5	103	6.05882	6	6	4	6	1	6	5	6	4	5	7	6	4	7	7	6	7	3	6	6	4	6	3	6	7	134	5.36	4	1
2	7	7	5	7	4	5	7	4	7	5	5	4	4	4	4	4	3	3	82	4.82353	7	6	7	7	2	7	1	7	1	6	7	5	3	5	6	7	7	3	2	6	6	7	5	5	6	131	5.24	5	2
2	7	3	3	7	6	7	7	5	6	6	4	6	5	7	7	4	3	3	89	5.23529	5	7	7	7	1	7	7	7	1	7	7	6	4	7	6	7	7	7	7	6	7	7	6	5	6	151	6.04	1	1
2	7	3	2	3	3	3	5	5	4	5	5	5	6	6	5	5	5	4	74	4.35294	7	7	5	5	2	7	7	7	4	7	7	6	5	7	7	7	5	5	4	6	6	7	3	7	7	147	5.88	5	1
2	7	7	7	1	4	4	4	7	7	7	5	7	7	7	7	7	7	7	102	6	7	7	7	7	1	7	7	1	1	7	7	7	7	7	7	7	7	6	5	7	7	7	2	7	7	149	5.96	6	1
2	7	2	2	5	5	7	7	7	7	5	2	2	3	5	5	5	5	5	79	4.64706	7	5	5	7	4	7	7	7	4	7	7	7	6	7	7	7	7	7	7	7	7	7	7	7	7	164	6.56	1	2
2	7	7	6	4	5	6	6	6	6	6	6	6	6	6	6	6	6	6	100	5.88235	6	6	6	6	6	6	6	6	6	6	6	6	6	6	6	6	6	4	5	6	3	4	4	4	4	136	5.44	1	1
2	7	2	4	7	5	5	4	7	7	6	4	4	4	4	5	4	5	3	80	4.70588	6	7	7	7	1	7	1	3	1	7	7	7	6	7	7	7	7	7	6	7	7	7	6	6	7	148	5.92	2	1
2	7	6	6	5	6	5	5	5	6	6	5	6	6	6	6	5	6	5	95	5.58824	6	6	6	6	2	6	6	6	4	6	6	6	5	6	6	6	6	6	6	6	4	6	2	6	6	137	5.48	4	2
2	7	6	5	7	6	7	4	3	7	5	2	6	5	6	5	6	7	6	93	5.47059	7	6	3	7	1	6	7	5	5	6	7	7	2	7	7	7	7	2	2	7	7	7	7	5	7	141	5.64	1	5
2	7	7	7	7	7	7	6	6	7	7	6	6	6	5	7	6	6	5	108	6.35294	7	7	7	7	5	7	7	7	1	7	7	7	6	7	7	7	7	7	7	7	7	7	4	7	7	163	6.52	1	1
2	7	2	5	4	4	2	2	6	7	7	4	3	6	4	3	3	7	4	73	4.29412	7	7	7	7	7	7	7	6	7	7	7	7	7	7	7	7	7	6	7	7	7	7	7	7	7	173	6.92	4	4
2	7	5	5	7	5	6	6	7	7	5	4	4	5	7	6	5	4	5	93	5.47059	7	7	7	7	4	7	4	6	1	7	7	6	5	7	6	6	6	6	4	7	6	7	5	5	7	147	5.88	4	2
2	7	7	7	6	7	7	7	7	7	7	6	7	6	7	7	6	7	6	114	6.70588	7	7	7	7	7	7	7	7	7	7	7	7	7	7	7	7	7	6	7	7	7	7	5	7	7	172	6.88	1	1
2	7	3	3	3	3	2	2	2	3	3	2	2	3	2	3	2	3	3	44	2.58824	3	4	2	4	3	3	4	4	2	6	6	6	2	6	7	7	7	3	3	3	3	6	6	4	6	110	4.4	3	5
2	7	7	7	6	6	6	6	6	6	6	5	6	7	6	5	5	2	5	97	5.70588	7	6	6	6	2	7	2	3	5	6	7	6	3	5	6	7	6	5	3	7	7	7	7	6	6	138	5.52	2	1
2	7	5	5	3	3	2	1	2	5	3	5	3	3	2	1	5	5	3	56	3.29412	7	7	7	7	2	7	6	6	1	7	7	7	6	7	7	7	5	6	7	7	7	7	7	6	5	155	6.2	1	1
2	7	2	2	5	6	6	7	7	7	7	5	3	4	6	5	4	7	5	88	5.17647	7	7	7	7	1	7	5	7	3	7	7	5	3	5	7	7	7	6	5	7	1	7	2	7	7	141	5.64	3	1
2	7	1	1	3	1	1	2	3	3	2	3	1	1	2	1	2	2	2	31	1.82353	1	2	1	1	3	1	2	1	3	1	1	1	4	2	3	1	1	1	3	1	1	4	4	5	5	53	2.12	6	3
2	7	3	3	7	7	7	7	7	7	7	3	4	6	7	7	5	7	5	99	5.82353	5	6	7	7	1	7	5	7	1	7	7	5	3	6	7	7	7	4	7	7	7	7	5	7	7	146	5.84	3	1
2	7	5	5	6	6	6	6	6	6	6	6	6	6	6	6	6	6	6	100	5.88235	6	6	6	6	6	5	6	6	4	6	7	6	6	6	6	6	6	6	6	6	6	6	4	6	6	146	5.84	5	6
2	7	7	7	7	6	6	6	5	7	7	5	7	6	7	6	7	6	6	108	6.35294	7	7	7	6	1	7	7	7	1	7	7	7	6	7	7	7	7	7	6	7	7	7	7	7	7	160	6.4	6	5
2	7	1	1	2	1	1	1	1	2	1	1	1	2	2	2	1	1	1	22	1.29412	1	1	1	1	1	1	2	2	2	2	1	1	1	2	3	1	3	2	1	3	1	1	1	1	1	37	1.48	1	1
2	11	6	6	6	6	6	6	6	6	6	5	5	5	5	5	5	6	5	95	5.58824	6	7	7	7	7	7	7	7	7	7	7	7	7	7	7	7	7	1	7	7	7	7	7	7	7	168	6.72	5	4
2	11	1	1	1	1	1	1	1	3	1	2	3	2	3	2	1	2	1	27	1.58824	1	1	2	1	3	1	3	1	3	1	1	1	1	2	1	2	1	1	1	1	1	1	5	2	1	39	1.56	1	1
2	11	3	2	3	3	3	2	3	2	3	2	2	3	2	3	2	3	2	43	2.52941	2	3	2	3	7	7	5	7	7	7	7	7	7	6	6	6	6	6	6	6	6	6	7	6	6	144	5.76	6	6
2	11	6	6	6	6	6	6	6	6	6	4	6	6	6	6	5	5	5	97	5.70588	6	7	6	7	1	7	1	7	4	7	7	7	4	7	7	7	7	7	7	7	7	7	7	7	7	155	6.2	1	1
2	11	6	6	6	7	7	4	5	7	7	4	4	4	5	4	3	4	3	86	5.05882	5	7	7	4	3	5	5	7	5	6	6	5	4	4	6	6	6	7	7	7	7	7	4	4	4	138	5.52	4	4
2	11	6	6	7	7	7	7	7	7	7	4	4	4	4	4	4	4	4	93	5.47059	7	5	7	7	7	6	7	5	6	4	4	3	2	3	2	2	3	6	6	7	7	7	5	6	6	130	5.2	3	3
2	11	5	6	1	1	2	1	3	5	3	6	4	2	5	6	7	7	5	69	4.05882	7	7	7	7	1	7	4	3	1	6	7	7	4	3	7	7	7	5	4	7	7	7	4	5	7	138	5.52	1	3
2	11	3	3	5	4	5	6	6	7	5	5	5	5	5	5	4	5	4	82	4.82353	7	7	7	7	1	7	6	5	1	7	7	6	5	7	7	7	6	6	5	7	6	7	7	7	6	151	6.04	6	4
2	11	7	7	7	7	7	7	7	7	7	3	3	4	4	3	3	3	3	89	5.23529	7	7	7	7	1	7	7	5	1	7	7	7	7	7	7	7	7	6	7	7	7	7	7	7	7	160	6.4	1	1
2	11	7	7	7	7	7	7	6	7	6	6	7	7	7	7	5	5	6	111	6.52941	7	7	7	6	1	6	6	6	1	7	7	7	6	7	7	7	7	5	4	7	7	5	5	7	7	149	5.96	5	1
2	11	5	5	3	3	2	1	2	5	3	5	3	3	2	1	5	5	3	56	3.29412	7	7	7	7	2	7	6	6	1	7	7	7	6	7	7	7	5	6	7	7	7	7	7	6	5	155	6.2	1	1
2	11	2	2	5	6	6	7	7	7	7	5	3	4	6	5	4	7	5	88	5.17647	7	7	7	7	1	7	5	7	3	7	7	5	3	5	7	7	7	6	5	7	1	7	2	7	7	141	5.64	3	1
2	11	1	1	3	1	1	2	3	3	2	3	1	1	2	1	2	2	2	31	1.82353	1	2	1	1	3	1	2	1	3	1	1	1	4	2	3	1	1	1	3	1	1	4	4	5	5	53	2.12	6	3
2	11	3	3	7	7	7	7	7	7	7	3	4	6	7	7	5	7	5	99	5.82353	5	6	7	7	1	7	5	7	1	7	7	5	3	6	7	7	7	4	7	7	7	7	5	7	7	146	5.84	3	1
2	11	5	5	6	6	6	6	6	6	6	6	6	6	6	6	6	6	6	100	5.88235	6	6	6	6	6	5	6	6	4	6	7	6	6	6	6	6	6	6	6	6	6	6	4	6	6	146	5.84	5	6
2	11	7	7	7	6	6	6	5	7	7	5	7	6	7	6	7	6	6	108	6.35294	7	7	7	6	1	7	7	7	1	7	7	7	6	7	7	7	7	7	6	7	7	7	7	7	7	160	6.4	6	5
2	11	6	6	6	6	6	6	6	1	6	6	6	6	6	6	6	6	7	98	5.76471	6	6	6	6	6	6	6	6	6	6	6	6	6	6	6	6	6	6	6	6	6	6	6	6	6	150	6	5	5
2	11	2	2	2	1	1	1	1	1	1	3	2	3	2	2	2	2	2	30	1.76471	1	1	1	1	2	1	1	1	2	2	1	1	1	1	1	1	1	1	1	1	2	1	2	1	1	30	1.2	1	2
2	11	6	6	6	6	6	6	7	6	6	5	6	3	6	6	6	6	6	99	5.82353	6	7	6	6	1	6	6	6	1	6	6	6	4	6	6	6	5	4	5	6	6	7	6	6	6	136	5.44	4	4
2	11	6	6	6	6	6	6	6	6	1	2	2	6	2	7	3	7	5	83	4.88235	1	4	1	7	4	1	4	1	4	3	1	2	2	1	3	1	1	2	1	1	2	1	5	1	7	61	2.44	1	1
2	7	5	5	3	3	2	1	2	5	3	5	3	3	2	1	5	5	3	56	3.29412	7	7	7	7	2	7	6	6	1	7	7	7	6	7	7	7	5	6	7	7	7	7	7	6	5	155	6.2	1	1
2	7	2	2	5	6	6	7	7	7	7	5	3	4	6	5	4	7	5	88	5.17647	7	7	7	7	1	7	5	7	3	7	7	5	3	5	7	7	7	6	5	7	1	7	2	7	7	141	5.64	3	1
2	10	1	1	3	1	1	2	3	3	2	3	1	1	2	1	2	2	2	31	1.82353	1	2	1	1	3	1	2	1	3	1	1	1	4	2	3	1	1	1	3	1	1	4	4	5	5	53	2.12	6	3
2	10	3	3	7	7	7	7	7	7	7	3	4	6	7	7	5	7	5	99	5.82353	5	6	7	7	1	7	5	7	1	7	7	5	3	6	7	7	7	4	7	7	7	7	5	7	7	146	5.84	3	1
2	10	5	5	6	6	6	6	6	6	6	6	6	6	6	6	6	6	6	100	5.88235	6	6	6	6	6	5	6	6	4	6	7	6	6	6	6	6	6	6	6	6	6	6	4	6	6	146	5.84	5	6
2	10	7	7	7	6	6	6	5	7	7	5	7	6	7	6	7	6	6	108	6.35294	7	7	7	6	1	7	7	7	1	7	7	7	6	7	7	7	7	7	6	7	7	7	7	7	7	160	6.4	6	5
2	10	5	4	4	6	7	6	5	5	6	5	6	3	6	1	5	7	5	86	5.05882	7	7	7	5	2	7	6	6	5	7	7	6	5	7	7	6	7	3	3	7	7	6	5	7	7	149	5.96	1	1
2	10	3	4	6	6	6	6	6	7	5	5	5	6	6	5	5	6	5	92	5.41176	7	7	7	7	1	6	7	6	4	7	7	7	4	6	7	7	7	5	6	7	2	7	7	7	7	152	6.08	1	1
2	10	1	1	6	1	1	1	1	1	1	1	1	1	1	1	1	1	1	22	1.29412	1	1	5	6	5	6	6	5	4	1	1	1	6	1	1	1	1	1	1	1	1	1	1	1	1	60	2.4	1	3
2	10	5	6	6	7	7	7	6	6	7	4	7	7	7	6	5	6	6	105	6.17647	6	6	7	7	1	7	2	5	5	7	7	7	5	7	7	7	7	7	7	7	7	6	5	7	7	153	6.12	1	2
2	10	5	4	2	5	5	5	5	7	6	2	2	6	5	4	2	3	3	71	4.17647	7	7	7	7	1	7	1	5	3	7	7	7	7	7	7	7	7	6	5	7	7	7	4	7	6	150	6	1	1
2	10	6	5	6	5	5	5	6	6	6	5	5	5	5	5	5	5	4	89	5.23529	7	7	7	7	4	7	7	6	5	6	7	7	6	7	7	7	7	4	5	5	5	6	6	5	5	152	6.08	1	1
2	10	5	5	3	3	2	1	2	5	3	5	3	3	2	1	5	5	3	56	3.29412	7	7	7	7	2	7	6	6	1	7	7	7	6	7	7	7	5	6	7	7	7	7	7	6	5	155	6.2	1	1
2	10	2	2	5	6	6	7	7	7	7	5	3	4	6	5	4	7	5	88	5.17647	7	7	7	7	1	7	5	7	3	7	7	5	3	5	7	7	7	6	5	7	1	7	2	7	7	141	5.64	3	1
2	10	1	1	3	1	1	2	3	3	2	3	1	1	2	1	2	2	2	31	1.82353	1	2	1	1	3	1	2	1	3	1	1	1	4	2	3	1	1	1	3	1	1	4	4	5	5	53	2.12	6	3
2	10	3	3	7	7	7	7	7	7	7	3	4	6	7	7	5	7	5	99	5.82353	5	6	7	7	1	7	5	7	1	7	7	5	3	6	7	7	7	4	7	7	7	7	5	7	7	146	5.84	3	1
2	10	5	5	6	6	6	6	6	6	6	6	6	6	6	6	6	6	6	100	5.88235	6	6	6	6	6	5	6	6	4	6	7	6	6	6	6	6	6	6	6	6	6	6	4	6	6	146	5.84	5	6
2	10	7	7	7	6	6	6	5	7	7	5	7	6	7	6	7	6	6	108	6.35294	7	7	7	6	1	7	7	7	1	7	7	7	6	7	7	7	7	7	6	7	7	7	7	7	7	160	6.4	6	5
2	10	6	5	6	6	7	7	7	6	7	5	7	5	5	4	4	7	5	99	5.82353	6	6	7	7	4	7	7	5	4	6	7	7	7	7	6	7	7	6	6	6	7	7	6	6	6	157	6.28	5	4
2	10	7	7	7	7	7	7	7	7	7	6	6	6	6	6	6	6	6	111	6.52941	7	7	7	7	7	7	7	7	7	7	7	7	7	7	7	7	7	5	5	5	5	5	5	5	5	159	6.36	1	1
2	10	5	5	5	5	5	5	5	5	5	5	5	5	5	5	5	5	5	85	5	5	5	5	5	5	5	5	5	5	5	5	5	5	5	5	5	5	5	5	5	5	5	5	5	5	125	5	5	5
2	10	7	7	7	5	5	4	4	7	7	4	5	7	5	6	5	5	5	95	5.58824	7	7	6	7	4	7	1	7	7	7	7	7	7	7	7	7	7	4	7	7	7	7	7	7	7	162	6.48	1	1
2	10	5	5	1	2	2	2	2	4	2	3	3	3	5	2	2	2	3	48	2.82353	7	6	6	6	1	7	7	5	1	7	7	6	5	6	6	7	7	4	6	6	6	7	7	7	7	147	5.88	2	2
2	10	7	5	5	5	4	4	5	4	5	4	3	2	4	2	4	4	4	71	4.17647	7	6	7	7	4	6	6	5	6	4	6	6	6	7	5	6	7	6	7	7	7	7	7	7	6	155	6.2	3	4
2	10	7	5	7	5	6	4	4	7	5	3	4	6	4	2	3	2	3	77	4.52941	5	7	7	6	1	7	2	4	7	7	7	7	2	6	6	7	7	5	6	6	7	5	6	6	7	143	5.72	4	2
2	10	5	5	3	3	2	1	2	5	3	5	3	3	2	1	5	5	3	56	3.29412	7	7	7	7	2	7	6	6	1	7	7	7	6	7	7	7	5	6	7	7	7	7	7	6	5	155	6.2	1	1
2	10	2	2	5	6	6	7	7	7	7	5	3	4	6	5	4	7	5	88	5.17647	7	7	7	7	1	7	5	7	3	7	7	5	3	5	7	7	7	6	5	7	1	7	2	7	7	141	5.64	3	1
2	10	1	1	3	1	1	2	3	3	2	3	1	1	2	1	2	2	2	31	1.82353	1	2	1	1	3	1	2	1	3	1	1	1	4	2	3	1	1	1	3	1	1	4	4	5	5	53	2.12	6	3
2	12	3	3	7	7	7	7	7	7	7	3	4	6	7	7	5	7	5	99	5.82353	5	6	7	7	1	7	5	7	1	7	7	5	3	6	7	7	7	4	7	7	7	7	5	7	7	146	5.84	3	1
2	10	5	5	6	6	6	6	6	6	6	6	6	6	6	6	6	6	6	100	5.88235	6	6	6	6	6	5	6	6	4	6	7	6	6	6	6	6	6	6	6	6	6	6	4	6	6	146	5.84	5	6
2	10	7	7	7	6	6	6	5	7	7	5	7	6	7	6	7	6	6	108	6.35294	7	7	7	6	1	7	7	7	1	7	7	7	6	7	7	7	7	7	6	7	7	7	7	7	7	160	6.4	6	5
2	10	7	7	7	3	3	3	1	7	5	4	4	4	3	1	2	6	4	71	4.17647	7	7	7	7	7	7	7	7	7	7	7	7	7	7	7	7	7	6	6	6	6	6	6	6	6	167	6.68	2	3
2	10	7	7	7	7	5	5	3	7	7	6	6	4	5	4	2	4	4	90	5.29412	7	7	7	7	1	7	7	6	1	7	7	7	7	7	7	7	7	7	7	7	7	7	7	7	7	162	6.48	3	1
2	10	7	6	2	3	1	2	2	5	7	5	5	3	2	3	3	4	5	65	3.82353	7	7	7	7	1	7	1	7	1	7	7	7	6	7	5	7	7	3	3	7	6	7	4	7	6	141	5.64	2	1
2	10	7	7	5	3	3	5	5	7	7	4	6	6	5	2	5	7	5	89	5.23529	7	7	7	7	1	7	7	5	1	7	7	7	7	7	7	7	7	5	6	6	6	6	6	6	7	153	6.12	1	1
2	10	7	7	7	3	3	3	1	7	5	4	4	4	3	1	2	6	4	71	4.17647	7	7	7	7	7	7	7	7	7	7	7	7	7	7	7	7	7	6	6	6	6	6	6	6	6	167	6.68	2	3
[truncated: 67 more columns]

## Sheet: Pre-Post_H
Sexo	Semestre	Prueba	DDHH_Nociones1	DDHH_Nociones2	DDHH_Nociones3	DDHH_Nociones4	DDHH_Nociones5	DDHH_Nociones6	DDHH_Nociones7	DDHH_Nociones8	DDHH_Nociones9	DDHH_Nociones10	DDHH_Nociones11	DDHH_Nociones12	DDHH_Nociones13	DDHH_Nociones14	DDHH_Nociones15	DDHH_Nociones16	DDHH_Nociones17	Total_DDHH_Nociones	X_DDHH_Nociones	DDHH_Compromiso1	DDHH_Compromiso2	DDHH_Compromiso3	DDHH_Compromiso4	DDHH_Compromiso5	DDHH_Compromiso6	DDHH_Compromiso7	DDHH_Compromiso8	DDHH_Compromiso9	DDHH_Compromiso10	DDHH_Compromiso11	DDHH_Compromiso12	DDHH_Compromiso13	DDHH_Compromiso14	DDHH_Compromiso15	DDHH_Compromiso16	DDHH_Compromiso17	DDHH_Compromiso18	DDHH_Compromiso19	DDHH_Compromiso20	DDHH_Compromiso21	DDHH_Compromiso22	DDHH_Compromiso23	DDHH_Compromiso24	DDHH_Compromiso25	Total_DDHH_Compromiso	X_DDHH_Compromiso	MICA1
1	10	1	4	4	6	3	3	5	6	6	6	3	6	6	6	6	6	6	6	88	5.17647	6	6	6	6	6	6	6	6	6	6	6	6	6	6	6	6	6	6	6	6	6	6	6	6	6	150	6	6
1	10	1	1	4	1	5	2	2	2	7	4	4	4	3	1	5	4	4	4	57	3.35294	5	5	5	5	5	5	5	5	5	5	5	5	5	5	5	5	5	7	7	7	7	7	7	7	7	141	5.64	3
1	10	1	3	2	2	2	2	5	5	5	6	2	3	2	3	3	2	1	2	50	2.94118	7	7	6	7	1	6	6	6	2	7	7	7	7	7	7	7	7	5	6	7	7	7	6	6	7	155	6.2	2
1	10	1	7	7	7	7	4	7	7	4	7	5	7	7	7	4	7	4	7	105	6.17647	7	7	7	7	7	7	7	7	7	7	7	7	7	7	7	7	7	7	7	7	7	7	7	7	7	175	7	1
1	10	1	1	3	3	3	3	1	3	6	1	1	2	2	2	1	1	1	1	35	2.05882	7	7	7	7	7	7	5	5	7	7	7	7	3	2	5	6	7	1	1	7	6	7	1	7	7	140	5.6	1
1	10	1	7	7	7	7	7	7	7	7	7	6	7	7	7	7	7	7	7	118	6.94118	7	7	7	7	7	7	7	7	7	7	7	7	7	7	7	7	7	7	7	7	7	7	7	7	7	175	7	6
1	10	1	7	5	5	5	5	5	5	5	5	6	6	6	6	6	6	6	6	95	5.58824	7	5	5	5	5	5	5	5	5	4	4	6	6	6	6	6	6	6	6	6	6	6	6	6	6	139	5.56	6
1	10	1	1	1	2	2	2	1	1	4	1	1	1	1	3	1	1	1	1	25	1.47059	3	3	7	7	4	7	7	2	1	5	7	7	5	7	5	7	5	1	5	7	6	6	7	6	3	130	5.2	4
1	7	1	4	4	6	6	6	6	6	6	4	5	5	5	6	6	5	5	5	90	5.29412	6	6	6	6	7	6	5	7	4	7	7	7	6	6	7	7	7	7	7	6	6	7	7	7	7	161	6.44	4
1	7	1	7	4	3	2	4	2	2	5	1	1	1	2	1	1	1	6	1	44	2.58824	2	7	7	7	1	5	7	7	2	7	7	7	5	7	5	7	7	7	6	7	7	7	4	6	6	147	5.88	4
1	8	1	2	2	7	7	7	4	7	7	5	2	5	6	7	3	4	7	4	86	5.05882	7	7	7	7	1	7	5	4	6	7	7	7	3	6	7	7	7	6	7	7	5	7	4	6	6	150	6	1
1	7	1	6	6	6	6	6	6	6	6	6	6	6	5	6	6	6	6	6	101	5.94118	6	6	6	6	6	6	6	6	6	6	6	6	6	6	6	6	6	6	6	6	6	6	6	6	6	150	6	5
1	7	1	5	2	5	1	1	6	5	7	7	2	6	5	5	1	4	4	4	70	4.11765	5	5	6	6	6	6	6	6	6	2	4	4	6	6	6	7	7	6	6	6	6	7	7	7	7	146	5.84	6
1	7	1	1	1	1	3	3	3	3	3	3	1	3	1	4	2	2	2	1	37	2.17647	7	7	7	7	7	7	7	7	7	7	7	7	7	7	3	7	7	7	7	7	7	7	3	7	7	167	6.68	6
1	7	1	1	2	3	3	3	3	4	7	5	4	4	5	3	6	5	5	2	65	3.82353	7	7	7	7	1	7	7	6	1	7	7	6	7	7	6	7	7	6	6	6	7	7	7	7	6	156	6.24	2
1	7	1	3	3	7	5	5	5	5	5	5	3	5	1	4	1	3	4	1	65	3.82353	6	6	6	7	1	7	7	5	2	5	5	7	6	5	7	7	7	5	5	5	5	5	5	5	5	136	5.44	5
1	7	1	4	3	3	2	2	2	2	1	1	1	2	2	2	1	2	3	2	35	2.05882	5	7	6	7	1	7	6	6	1	5	7	6	4	5	7	7	7	3	2	6	7	6	6	6	7	137	5.48	2
1	7	1	3	2	2	5	2	3	2	5	3	2	3	4	4	5	4	2	2	53	3.11765	7	6	7	7	2	4	5	5	4	5	5	5	5	5	5	6	5	4	5	6	5	6	6	6	6	132	5.28	2
1	10	1	4	4	4	4	4	4	4	4	4	4	4	4	4	4	4	4	4	68	4	7	7	7	7	7	7	7	7	7	7	7	7	7	7	7	7	7	7	7	7	7	7	7	7	7	175	7	4
1	7	1	3	3	3	4	4	3	6	5	4	3	3	2	4	5	2	5	3	62	3.64706	6	7	5	7	2	7	6	6	1	5	7	7	4	7	6	6	4	5	7	7	6	7	5	6	5	141	5.64	5
1	7	1	7	5	6	7	7	7	6	7	7	5	5	5	5	5	5	5	5	99	5.82353	6	7	7	7	6	7	7	7	2	7	7	6	5	7	7	7	7	6	7	7	6	7	6	6	6	160	6.4	5
1	10	1	2	2	2	2	2	2	2	2	2	1	1	1	1	1	1	1	1	26	1.52941	7	7	7	7	7	7	7	7	7	7	7	7	7	7	7	7	7	7	7	7	7	7	7	7	7	175	7	1
1	10	1	7	5	1	1	1	1	1	6	7	3	4	4	4	2	3	3	3	56	3.29412	3	3	3	3	3	3	3	3	2	7	7	7	7	7	7	7	7	7	7	7	7	7	7	7	7	138	5.52	1
1	10	1	3	3	5	5	6	7	7	6	5	5	5	5	5	5	5	5	4	86	5.05882	6	6	7	7	1	7	7	6	1	7	7	7	5	6	6	7	7	7	7	7	6	7	7	6	6	153	6.12	5
1	10	1	1	1	5	4	1	6	7	4	6	3	5	2	4	3	3	7	1	63	3.70588	7	7	7	7	1	7	3	4	1	7	7	7	3	1	6	7	7	1	7	7	7	7	7	7	7	139	5.56	3
1	7	1	1	1	5	4	4	5	4	3	1	1	3	3	3	4	2	1	2	47	2.76471	7	7	7	7	1	6	3	7	7	7	7	7	5	7	7	5	7	3	7	7	5	5	7	4	7	149	5.96	6
1	7	1	2	3	2	2	3	2	3	2	2	1	3	3	2	3	3	2	1	39	2.29412	7	7	7	7	1	7	7	7	1	7	7	7	7	7	7	7	7	7	7	7	7	7	7	7	7	163	6.52	1
1	7	1	1	1	1	3	4	3	1	5	1	1	1	3	1	4	3	4	3	40	2.35294	7	7	7	7	1	7	7	7	1	7	7	7	7	7	7	7	7	6	6	7	7	7	7	7	6	160	6.4	2
1	7	1	2	2	3	4	5	4	5	6	6	1	2	1	2	2	1	2	2	50	2.94118	7	6	5	6	1	7	6	7	1	7	7	7	5	7	5	7	7	6	7	7	1	7	6	6	4	142	5.68	4
1	7	1	1	3	5	5	3	1	6	6	1	3	2	4	6	1	4	2	3	56	3.29412	6	3	7	6	5	7	5	1	6	5	5	7	4	6	6	7	7	5	7	7	7	6	5	4	4	138	5.52	5
1	12	1	5	5	5	5	5	5	5	5	5	4	5	5	5	5	5	5	5	84	4.94118	5	5	5	5	5	5	5	5	5	5	5	5	5	5	5	5	5	5	5	5	5	5	5	5	5	125	5	4
1	12	1	2	2	2	3	2	2	3	2	3	5	4	4	4	4	5	5	5	57	3.35294	5	5	5	5	6	5	4	4	4	5	5	4	5	4	5	4	5	4	4	5	4	5	4	4	4	114	4.56	2
1	11	1	4	4	4	2	1	1	1	1	1	3	3	2	2	2	3	2	3	39	2.29412	1	1	1	1	6	1	7	1	7	1	1	1	1	1	1	1	1	1	1	1	1	1	1	1	1	42	1.68	6
1	12	1	1	1	1	1	1	1	1	6	5	1	1	1	1	1	1	1	1	26	1.52941	6	6	6	7	7	7	7	7	7	7	7	7	7	7	7	7	7	7	7	7	7	7	7	7	7	172	6.88	1
1	12	1	5	6	6	6	7	7	7	7	7	5	6	7	6	6	6	7	6	107	6.29412	6	7	6	7	5	7	7	6	1	7	7	7	6	7	7	7	7	6	6	7	5	7	7	7	7	159	6.36	2
1	12	1	3	3	3	3	3	3	3	3	3	3	3	3	3	5	4	3	2	53	3.11765	5	5	5	5	5	5	5	5	5	6	6	6	6	6	6	6	6	5	5	5	5	6	5	5	5	134	5.36	5
1	12	1	2	2	3	1	3	3	3	2	1	3	2	2	2	2	3	2	2	38	2.23529	2	2	2	2	2	2	2	2	2	2	2	2	2	2	2	2	2	2	2	2	2	5	5	5	5	62	2.48	2
1	12	1	2	1	7	7	7	7	7	7	4	3	4	3	7	7	4	6	3	86	5.05882	7	7	7	6	2	7	7	7	7	7	7	7	4	7	7	7	7	7	7	7	7	6	7	7	7	165	6.6	4
1	12	1	6	5	6	6	6	6	6	6	6	5	5	5	5	4	4	4	4	89	5.23529	5	6	7	6	1	7	7	7	2	7	7	7	7	7	7	7	7	6	5	6	7	7	7	7	7	156	6.24	6
1	12	1	3	2	2	2	2	2	2	4	3	1	2	2	2	2	2	2	2	37	2.17647	4	7	6	7	1	7	3	4	3	5	5	3	2	7	5	7	5	3	7	7	7	7	5	7	7	131	5.24	1
1	11	1	4	2	4	4	7	4	2	1	7	3	3	3	2	1	2	3	3	55	3.23529	6	7	5	7	1	4	5	7	1	7	7	7	3	7	7	6	7	7	7	7	7	7	7	7	7	150	6	4
1	12	1	1	1	1	1	1	1	1	7	4	1	1	1	1	1	1	1	1	26	1.52941	7	7	7	7	1	7	7	7	1	7	7	7	4	4	7	7	7	7	7	7	7	7	7	7	7	157	6.28	1
1	12	1	4	4	4	4	4	4	4	4	4	4	4	4	4	4	4	4	4	68	4	7	7	6	7	5	7	5	6	6	7	7	7	7	7	7	7	7	5	5	7	6	7	5	7	7	161	6.44	3
1	12	1	1	2	2	3	3	3	3	3	3	2	2	2	2	2	2	2	2	39	2.29412	3	3	3	3	3	3	2	3	2	3	3	3	3	3	3	3	3	3	4	4	4	4	4	4	4	80	3.2	1
1	12	1	2	2	4	6	6	6	6	6	6	2	3	4	3	2	2	4	2	66	3.88235	7	7	4	5	2	7	5	6	6	7	7	6	6	7	6	7	7	1	2	7	5	7	2	4	4	134	5.36	6
1	11	1	4	4	6	6	6	6	5	6	5	3	4	4	6	3	2	5	4	79	4.64706	5	6	6	6	6	6	6	7	2	6	6	7	7	7	7	7	6	6	5	7	5	5	5	6	5	147	5.88	2
1	12	1	7	5	5	4	2	2	2	7	7	5	5	3	3	5	4	5	5	76	4.47059	6	7	6	6	1	7	7	6	3	7	7	7	1	5	7	7	7	3	3	5	7	7	4	4	4	134	5.36	2
1	12	1	5	6	4	5	5	5	5	6	5	4	6	7	5	6	4	5	4	87	5.11765	7	6	6	6	3	7	5	3	5	7	5	7	5	6	6	6	5	4	7	7	6	7	2	2	6	136	5.44	1
1	12	1	3	3	5	5	4	4	4	5	4	5	5	5	5	5	5	5	5	77	4.52941	6	6	6	6	6	6	6	6	4	6	6	6	6	6	6	6	6	4	2	6	5	7	3	4	6	137	5.48	2
1	12	1	1	2	4	4	3	4	4	5	4	1	2	2	4	4	3	4	3	54	3.17647	6	6	5	7	1	6	4	5	6	6	7	6	4	6	6	6	6	5	4	6	5	7	4	5	5	134	5.36	3
1	12	1	5	5	5	4	5	3	3	2	5	3	4	3	4	4	3	4	3	65	3.82353	3	4	5	6	2	7	4	4	2	6	7	6	4	7	5	7	7	6	5	5	6	7	7	7	4	133	5.32	2
1	12	1	5	5	5	5	5	5	5	5	5	4	4	4	4	4	4	4	4	77	4.52941	5	5	5	5	1	6	6	5	1	6	6	6	5	6	6	6	6	5	4	5	5	5	5	5	5	125	5	4
1	12	1	5	5	7	7	7	7	7	7	7	5	6	6	7	7	6	5	5	106	6.23529	7	7	7	7	1	7	7	7	7	7	7	7	7	7	7	7	7	4	4	7	7	7	7	7	7	163	6.52	6
1	12	1	6	6	6	4	4	1	4	7	7	5	5	4	6	6	6	6	6	89	5.23529	7	7	7	7	1	7	7	7	1	7	7	7	7	7	7	7	7	5	4	7	1	7	7	7	7	152	6.08	1
1	12	1	1	1	4	4	4	4	4	7	4	4	4	4	4	4	4	7	1	65	3.82353	7	7	4	4	1	7	7	7	1	7	7	7	4	7	7	7	7	4	4	7	4	7	1	7	4	136	5.44	1
1	11	1	4	4	1	1	1	1	1	1	1	4	2	3	2	3	4	4	3	40	2.35294	1	1	1	1	1	1	1	1	3	1	1	1	2	1	1	1	1	2	1	1	7	1	3	1	1	37	1.48	1
1	12	1	6	5	7	7	4	5	6	6	6	4	5	4	5	4	4	4	5	87	5.11765	7	7	7	7	1	7	7	7	7	6	7	6	6	7	6	7	7	4	7	7	7	6	5	7	6	158	6.32	4
1	12	1	1	2	3	3	2	3	3	3	2	2	2	2	3	2	2	2	2	39	2.29412	3	3	4	4	3	1	3	3	2	4	3	3	2	2	3	3	3	2	1	3	2	3	3	3	3	69	2.76	1
1	12	1	3	3	3	6	7	7	6	7	7	2	5	4	6	6	2	4	4	82	4.82353	7	7	7	7	1	7	7	7	7	7	7	7	7	7	7	7	7	7	7	7	7	7	7	7	7	169	6.76	3
1	12	1	3	3	3	5	5	5	5	7	7	3	5	3	6	6	3	6	3	78	4.58824	7	7	7	7	1	7	7	1	4	6	6	4	4	5	5	7	7	1	1	4	7	7	1	4	4	121	4.84	5
1	12	1	2	4	7	6	7	6	7	7	4	5	5	4	5	4	4	3	2	82	4.82353	6	7	7	6	3	7	5	6	4	6	7	7	4	6	6	7	7	6	6	7	6	6	4	6	5	147	5.88	5
1	12	1	6	4	6	7	7	6	5	7	6	5	5	4	3	5	3	5	4	88	5.17647	7	7	7	7	1	7	1	6	7	7	7	7	7	7	7	7	7	7	7	7	5	7	7	7	7	160	6.4	1
1	12	1	6	6	6	6	7	5	5	7	7	6	6	7	6	6	6	6	7	105	6.17647	6	7	7	7	3	7	6	7	4	7	7	7	4	7	7	7	7	7	6	7	5	7	5	7	7	158	6.32	1
1	12	1	1	1	3	2	2	4	5	7	2	1	1	1	4	1	3	2	2	42	2.47059	2	6	3	3	4	7	4	6	1	6	6	6	4	4	3	6	6	6	6	6	6	6	3	5	5	120	4.8	4
1	12	1	3	3	4	3	5	6	5	7	5	4	4	4	4	4	4	4	4	73	4.29412	7	7	7	7	3	7	7	7	4	7	7	7	7	6	7	7	7	7	7	7	2	7	7	7	7	162	6.48	3
1	12	1	2	2	3	3	3	1	4	5	5	2	2	2	2	2	2	2	2	44	2.58824	5	4	6	6	1	2	7	5	3	4	6	6	4	4	2	7	2	5	3	6	5	7	7	5	2	114	4.56	5
1	12	1	5	5	4	6	6	5	6	7	7	4	4	4	5	4	4	4	4	84	4.94118	7	7	6	7	1	7	5	7	3	7	7	7	2	7	7	7	7	4	4	7	5	7	5	7	7	147	5.88	4
1	12	1	4	5	4	7	4	7	3	6	5	5	7	7	7	4	6	7	6	94	5.52941	7	7	7	6	4	6	7	7	6	7	7	5	6	7	7	7	7	7	7	7	7	7	3	2	6	156	6.24	1
1	12	1	2	2	3	3	3	3	3	3	2	3	3	3	3	3	2	4	3	48	2.82353	6	5	6	5	2	7	3	4	4	3	6	5	3	3	4	6	6	3	1	6	5	6	4	3	4	110	4.4	3
1	12	1	5	6	7	7	7	5	7	7	6	5	4	1	7	1	3	5	4	87	5.11765	6	6	7	7	1	7	6	7	1	6	7	7	6	7	7	7	7	7	7	7	7	7	6	7	7	157	6.28	1
1	12	1	2	3	4	5	4	2	6	6	6	5	5	5	4	4	4	3	4	72	4.23529	6	7	6	7	1	7	5	7	4	6	6	7	3	4	5	7	7	7	5	6	4	6	3	5	4	135	5.4	2
1	12	1	1	5	5	4	4	5	5	5	4	1	5	5	5	4	4	2	4	68	4	3	6	5	6	1	6	5	4	4	7	7	7	4	7	7	7	7	2	2	7	5	4	4	7	7	131	5.24	5
1	12	1	7	7	5	7	5	5	5	6	7	7	6	5	6	3	6	6	6	99	5.82353	7	7	5	5	2	7	6	7	4	6	7	7	3	6	6	7	7	4	6	7	5	6	5	5	5	142	5.68	2
1	12	1	6	6	6	7	7	5	6	6	7	6	6	7	7	7	7	6	7	109	6.41176	7	7	6	7	1	7	6	6	2	6	7	6	5	6	6	7	7	2	3	7	7	7	3	5	7	140	5.6	3
1	12	1	1	4	7	4	5	3	1	4	7	3	5	4	3	4	4	7	4	70	4.11765	4	6	5	7	1	7	7	7	7	7	7	7	3	7	7	7	7	5	5	5	5	5	4	4	5	141	5.64	5
1	12	1	1	1	4	4	4	4	4	6	4	4	4	5	4	5	4	7	4	69	4.05882	7	7	6	6	4	7	7	5	4	7	7	7	7	7	7	7	7	7	5	7	7	7	7	5	7	161	6.44	6
1	12	1	7	7	7	4	4	4	6	7	7	1	5	5	4	7	5	4	5	89	5.23529	7	7	7	7	1	7	7	7	1	7	7	7	4	5	5	5	5	7	7	7	7	7	7	7	7	152	6.08	1
1	12	1	5	5	7	7	6	7	6	6	5	4	4	4	4	3	4	5	3	85	5	6	7	6	6	1	6	5	6	2	6	6	6	4	4	6	6	6	4	4	6	6	6	6	5	6	132	5.28	5
1	12	1	1	1	2	3	4	4	4	4	3	3	4	4	4	1	3	3	3	51	3	5	6	4	6	3	6	6	4	3	5	6	6	4	6	4	4	6	3	3	4	3	6	3	4	4	114	4.56	3
1	12	1	2	3	5	6	6	1	6	4	6	5	6	4	5	7	5	5	4	80	4.70588	7	6	6	6	4	7	5	6	3	6	7	7	4	5	5	7	7	3	4	5	5	7	4	4	5	135	5.4	1
1	12	1	2	2	6	7	5	4	7	3	7	4	2	6	7	6	6	3	3	80	4.70588	7	6	7	7	1	5	1	4	1	6	7	6	4	7	7	7	7	1	7	7	6	2	6	4	4	127	5.08	6
1	12	1	4	3	6	7	4	5	4	7	7	3	3	4	5	7	3	4	3	79	4.64706	7	4	4	4	4	4	4	4	4	4	7	7	4	5	4	5	5	4	3	7	4	1	6	5	4	114	4.56	1
1	12	1	7	5	7	1	4	1	1	5	1	3	5	2	1	4	3	4	4	58	3.41176	1	5	7	6	2	7	7	5	1	5	7	5	4	7	6	7	7	5	5	7	7	7	6	6	4	136	5.44	2
1	12	1	5	4	5	5	4	4	3	4	5	3	7	4	5	5	4	6	5	78	4.58824	7	7	7	7	1	7	5	7	1	7	7	7	7	7	7	7	7	3	4	7	7	5	5	7	7	150	6	1
1	12	1	1	1	2	2	2	2	3	2	2	1	1	2	2	2	3	1	2	31	1.82353	3	3	3	1	1	3	1	2	1	3	3	3	2	3	3	3	3	2	1	3	2	3	3	2	3	60	2.4	2
1	12	1	3	2	2	1	2	1	1	5	1	1	2	1	2	1	1	1	1	28	1.64706	5	7	7	7	1	7	7	7	1	7	7	7	1	5	7	7	7	7	7	7	7	7	5	7	7	151	6.04	1
1	12	1	7	5	4	1	2	5	5	4	6	3	3	3	5	5	1	5	5	69	4.05882	5	7	3	4	1	7	5	5	7	6	7	6	5	7	6	7	7	6	5	4	4	5	6	7	5	137	5.48	1
1	12	1	4	4	4	1	1	6	6	5	4	3	2	4	6	4	4	4	3	65	3.82353	5	7	4	4	1	7	6	6	7	7	7	5	3	7	4	6	7	7	4	7	4	4	6	5	6	136	5.44	4
1	12	1	1	1	1	1	1	1	1	1	1	1	1	1	1	1	1	1	1	17	1	2	2	2	2	2	2	2	2	2	2	2	2	2	2	2	2	2	2	2	2	2	2	2	2	2	50	2	2
1	11	1	7	7	7	7	7	7	7	7	5	5	7	7	7	7	6	4	6	110	6.47059	7	6	7	7	1	7	6	7	3	7	7	7	4	7	7	7	7	5	7	7	7	7	7	6	7	157	6.28	1
1	12	1	3	2	6	5	5	5	5	7	5	3	5	5	6	5	5	5	5	82	4.82353	7	7	7	6	1	6	6	7	4	7	7	7	4	7	7	7	7	7	6	7	7	7	7	7	7	159	6.36	2
1	12	1	1	2	4	7	4	4	5	7	4	2	5	3	4	5	1	5	2	65	3.82353	4	6	6	7	1	1	5	5	3	7	7	5	3	4	6	6	6	4	5	5	4	3	1	3	5	112	4.48	3
1	7	1	3	4	4	5	5	4	5	7	7	4	4	7	4	4	4	4	4	79	4.64706	7	7	7	7	7	7	7	7	1	6	7	6	6	7	6	7	6	6	7	7	7	7	7	7	7	163	6.52	2
1	7	1	3	5	1	2	6	6	2	7	6	1	7	4	5	5	2	2	4	68	4	7	6	7	7	1	7	7	5	1	7	7	7	7	7	7	7	7	7	7	7	7	7	6	7	7	159	6.36	6
1	7	1	3	5	4	4	4	2	5	6	1	1	2	2	7	1	2	5	3	57	3.35294	5	7	7	7	7	7	7	5	1	7	7	7	4	4	4	5	5	6	7	7	7	7	7	7	5	149	5.96	2
1	8	1	5	5	7	7	7	7	7	7	7	7	7	7	7	7	7	7	7	115	6.76471	7	7	7	7	7	7	7	7	7	7	7	7	7	7	7	7	7	7	7	7	7	7	7	7	7	175	7	4
1	8	1	4	4	6	6	4	6	6	5	7	4	3	3	6	6	4	4	4	82	4.82353	6	6	7	7	2	7	7	7	1	7	7	7	4	7	5	7	7	5	6	7	7	7	7	7	4	151	6.04	1
1	8	1	7	7	7	7	7	7	7	7	7	5	6	3	4	4	5	3	4	97	5.70588	7	7	7	7	1	7	7	7	1	7	7	7	7	7	7	7	7	3	3	3	3	3	2	3	3	130	5.2	1
1	8	1	1	1	7	7	1	2	2	7	7	1	1	4	4	1	1	5	3	55	3.23529	7	7	7	7	7	7	7	7	7	7	7	7	7	7	7	7	7	5	7	7	7	7	7	7	7	173	6.92	2
1	8	1	1	2	7	2	2	6	2	6	2	2	2	2	2	5	2	5	2	52	3.05882	7	7	7	7	5	7	7	5	2	7	7	7	3	7	7	7	7	5	6	7	4	7	4	7	7	153	6.12	3
1	8	1	1	5	4	3	2	2	2	5	2	4	6	5	2	1	5	4	4	57	3.35294	7	5	7	7	1	5	6	7	1	5	7	6	7	7	7	7	7	6	7	7	7	7	7	6	6	152	6.08	1
1	8	1	2	2	1	7	2	3	1	2	2	6	7	5	7	5	5	6	6	69	4.05882	5	7	6	5	6	5	6	6	6	5	5	5	7	6	5	6	6	6	6	6	7	7	5	6	5	145	5.8	2
1	8	1	1	5	6	4	5	4	4	4	3	4	5	5	3	3	4	2	4	66	3.88235	5	5	3	5	5	7	5	5	7	4	6	5	4	5	4	5	4	1	3	4	4	5	5	5	5	116	4.64	4
1	7	1	2	5	4	4	6	6	2	6	5	2	5	4	6	5	5	2	4	73	4.29412	6	6	6	6	1	7	6	5	2	6	6	7	5	6	6	7	7	4	6	5	6	7	6	6	5	140	5.6	5
1	7	1	1	1	3	2	2	1	1	7	2	1	3	2	1	4	3	2	2	38	2.23529	7	7	4	7	3	7	7	7	1	7	7	7	7	7	7	7	7	1	4	7	7	7	4	5	7	148	5.92	3
2	7	1	5	5	6	7	6	6	7	6	7	3	2	4	4	6	3	4	2	83	4.88235	7	7	7	7	1	7	7	6	1	7	2	7	3	5	6	7	7	2	2	7	7	5	5	5	7	134	5.36	2
2	7	1	4	4	4	6	5	5	6	7	7	4	4	4	4	4	4	4	4	80	4.70588	7	6	7	7	7	7	7	6	7	7	7	6	7	7	7	7	7	7	7	7	7	7	7	7	5	170	6.8	6
2	7	1	5	5	7	7	6	5	6	6	7	4	5	5	6	5	4	6	5	94	5.52941	6	5	6	7	3	6	5	6	2	4	6	7	6	7	6	7	5	5	6	7	5	7	7	6	6	143	5.72	5
2	7	1	7	7	7	7	7	7	7	7	7	7	7	7	7	7	7	7	7	119	7	7	7	7	7	7	7	7	7	7	7	7	7	7	7	7	7	7	7	7	7	7	7	5	7	7	173	6.92	3
2	7	1	4	7	7	6	5	7	6	7	7	6	7	7	7	7	7	7	7	111	6.52941	5	7	7	7	7	6	6	7	6	7	7	7	7	6	7	6	6	5	2	7	7	7	5	7	7	158	6.32	1
2	7	1	4	4	5	4	5	5	5	7	6	4	4	6	6	7	6	7	6	91	5.35294	7	7	7	7	1	7	7	7	1	7	7	7	7	7	7	7	7	7	7	7	7	7	7	7	7	163	6.52	6
2	7	1	5	3	7	4	5	5	6	3	4	4	7	3	4	2	5	6	5	78	4.58824	6	6	4	7	2	7	4	6	4	7	7	7	3	7	7	7	7	6	6	7	5	7	6	6	7	148	5.92	5
2	7	1	7	7	7	7	7	7	7	7	7	7	7	7	7	7	7	7	7	119	7	7	7	7	7	7	7	7	7	7	7	7	7	7	7	7	7	7	7	7	7	7	7	7	7	7	175	7	1
2	7	1	1	1	7	7	1	2	1	1	1	1	1	2	1	2	1	1	1	32	1.88235	1	7	1	1	1	1	1	1	1	1	1	7	7	7	1	7	1	1	7	7	1	1	1	1	1	67	2.68	1
2	7	1	4	4	7	7	7	7	7	6	6	7	6	6	6	6	6	6	6	104	6.11765	7	7	7	6	6	7	6	4	7	7	7	7	7	7	7	7	7	7	7	7	6	7	6	7	7	167	6.68	6
2	7	1	3	2	3	2	4	1	2	3	1	3	2	2	1	4	2	2	3	40	2.35294	2	3	2	6	5	4	5	4	5	5	7	5	3	6	3	7	5	6	5	7	5	3	5	5	1	114	4.56	5
2	7	1	7	6	6	6	6	6	6	6	6	6	6	6	6	6	6	6	6	103	6.05882	6	6	6	6	6	6	6	6	6	6	6	6	6	6	6	6	6	6	6	6	6	6	6	6	6	150	6	5
2	7	1	2	2	2	3	3	2	2	6	6	6	2	6	2	5	5	6	5	65	3.82353	2	6	6	6	2	2	4	4	2	6	6	7	6	7	5	6	6	6	6	6	2	2	2	5	5	117	4.68	2
2	7	1	7	6	3	2	3	3	2	6	4	3	3	3	3	3	3	3	3	60	3.52941	6	6	6	6	6	6	6	6	6	5	5	5	5	5	5	5	5	7	6	6	6	6	6	6	6	143	5.72	4
2	7	1	6	6	7	6	5	6	7	7	5	4	5	4	4	3	2	4	4	85	5	7	7	5	7	1	7	5	5	1	7	7	7	5	7	6	7	7	6	7	7	7	7	5	6	6	149	5.96	6
2	7	1	7	6	7	6	6	5	5	6	7	5	6	6	6	4	5	3	5	95	5.58824	7	6	7	7	7	6	4	6	5	5	7	6	5	3	4	6	6	7	4	5	6	7	4	5	5	140	5.6	3
2	7	1	5	5	4	5	4	4	4	7	6	5	5	5	5	5	4	7	6	86	5.05882	7	6	6	6	1	5	4	4	1	6	7	5	3	5	5	7	6	5	5	5	6	5	5	5	6	126	5.04	1
2	7	1	3	3	3	4	4	4	4	5	4	2	2	3	3	3	2	2	2	53	3.11765	5	6	6	7	5	7	7	6	5	6	7	6	6	7	7	7	7	3	4	5	5	4	4	4	5	141	5.64	4
2	7	1	2	5	7	7	6	7	7	6	6	4	5	6	6	6	5	7	5	97	5.70588	6	7	6	7	1	6	6	4	6	7	7	7	2	7	7	7	7	5	7	7	4	7	3	7	7	147	5.88	5
2	7	1	5	3	6	4	6	7	6	7	7	6	7	6	6	7	7	7	6	103	6.05882	7	7	6	7	7	7	7	4	3	7	7	7	7	7	7	7	7	3	5	7	4	7	7	7	7	158	6.32	1
2	7	1	5	7	7	5	7	5	4	6	6	4	5	6	5	6	4	6	6	94	5.52941	7	7	7	7	2	7	7	6	2	7	7	7	7	7	7	7	7	7	6	7	7	5	7	7	4	158	6.32	5
2	7	1	6	6	6	3	4	4	5	4	6	4	5	3	4	4	2	4	2	72	4.23529	6	6	6	6	2	4	2	6	4	6	6	6	4	6	2	6	6	6	2	6	6	6	4	4	4	122	4.88	6
2	7	1	7	7	2	3	7	5	5	7	7	4	7	1	3	4	5	1	7	82	4.82353	7	7	7	7	1	7	5	7	1	7	7	7	4	7	7	7	7	7	7	7	7	7	7	7	7	158	6.32	1
2	7	1	5	5	7	7	7	7	7	7	5	5	5	5	6	6	5	7	6	102	6	7	7	5	7	3	7	5	7	1	7	7	7	6	7	7	7	7	6	7	7	7	7	7	7	7	159	6.36	2
2	7	1	4	4	6	7	7	4	7	7	4	3	5	3	5	5	4	4	2	81	4.76471	7	7	7	7	1	4	3	7	7	7	7	7	6	7	7	7	7	7	6	7	7	7	7	7	7	160	6.4	6
2	7	1	3	3	7	3	3	3	3	3	3	4	4	4	4	4	4	4	4	63	3.70588	4	4	4	4	4	3	1	3	1	4	7	3	4	4	4	4	4	4	4	4	4	4	4	4	4	94	3.76	4
2	7	1	1	2	6	7	7	5	7	6	5	3	6	4	5	4	3	5	4	80	4.70588	4	6	4	5	2	3	2	7	4	6	7	5	4	6	6	5	6	1	5	5	1	4	4	4	3	109	4.36	2
2	7	1	1	1	4	4	4	4	3	5	3	1	2	3	2	1	2	2	2	44	2.58824	5	6	3	4	2	5	5	5	1	6	6	6	6	6	5	3	3	6	5	7	4	6	1	6	4	116	4.64	1
2	7	1	2	4	7	5	6	5	6	7	6	2	3	6	5	6	6	5	6	87	5.11765	7	7	7	5	7	7	3	5	7	2	1	7	6	7	7	7	7	2	7	7	1	7	1	2	7	133	5.32	4
2	7	1	2	2	3	2	2	2	3	3	3	3	4	3	3	3	3	3	3	47	2.76471	4	6	6	3	3	6	4	4	3	4	4	4	2	3	3	3	3	4	4	4	3	3	1	3	3	90	3.6	4
2	7	1	5	5	6	6	6	2	7	7	7	4	4	5	7	6	6	6	6	95	5.58824	4	6	4	7	5	7	5	7	4	6	7	7	4	5	7	7	6	5	4	5	4	7	7	5	6	141	5.64	5
2	7	1	6	6	6	6	6	5	3	4	6	4	5	6	6	3	3	4	4	83	4.88235	7	7	7	7	7	7	3	7	1	7	7	7	7	7	7	7	7	7	7	7	7	7	7	7	7	165	6.6	4
2	7	1	5	7	7	7	7	7	7	7	7	7	7	7	7	7	7	7	7	117	6.88235	7	7	7	7	7	7	5	7	1	7	7	7	7	7	7	7	7	7	7	7	7	7	7	7	7	167	6.68	4
2	11	1	7	7	7	7	7	7	7	7	7	7	7	7	7	7	7	7	7	119	7	7	7	7	7	7	7	7	7	7	7	7	7	7	7	7	7	7	7	7	7	7	7	7	7	7	175	7	6
2	11	1	5	4	6	6	5	5	5	6	6	3	5	2	5	3	4	3	6	79	4.64706	4	4	4	4	4	4	4	4	4	6	5	4	5	5	5	5	4	6	7	6	6	6	6	6	6	124	4.96	4
2	11	1	5	5	5	5	5	5	5	5	5	4	4	4	4	4	4	4	4	77	4.52941	4	4	4	4	4	4	4	4	4	7	6	6	6	6	7	7	6	7	7	7	7	7	7	7	7	143	5.72	5
2	11	1	1	1	1	1	1	1	1	1	1	1	1	1	1	1	1	1	1	17	1	1	1	1	1	1	1	1	1	1	1	1	1	1	1	1	1	1	1	1	1	1	1	1	1	1	25	1	1
2	11	1	4	4	4	4	4	4	4	4	4	4	4	4	4	4	4	4	4	68	4	7	7	7	7	7	7	7	7	7	7	7	7	7	7	7	7	7	5	3	7	7	7	7	7	7	169	6.76	4
2	11	1	5	5	5	5	5	5	5	5	5	4	4	4	5	5	5	5	5	82	4.82353	7	7	7	7	7	7	7	4	6	7	7	7	7	7	7	7	7	5	5	5	5	6	6	5	5	157	6.28	4
2	11	1	7	6	5	3	5	5	5	7	7	5	7	7	7	6	7	7	7	103	6.05882	7	7	7	7	1	7	7	7	7	7	7	7	7	7	7	7	7	3	3	2	3	3	3	3	3	136	5.44	1
2	11	1	3	5	7	7	7	7	7	7	7	3	6	6	6	6	4	7	4	99	5.82353	6	7	6	7	7	7	4	5	1	5	7	6	4	5	7	7	7	4	6	7	7	7	4	5	7	145	5.8	1
2	11	1	1	1	6	1	6	7	6	6	7	6	7	1	3	1	4	4	4	71	4.17647	7	7	7	7	7	7	7	7	1	7	7	7	7	7	7	7	7	3	1	7	7	7	7	7	7	159	6.36	6
2	11	1	7	7	5	5	5	5	5	7	5	6	5	3	5	5	4	5	4	88	5.17647	7	7	6	7	1	7	7	5	2	7	7	7	6	6	7	7	7	6	6	7	7	7	7	7	7	157	6.28	5
2	11	1	3	3	5	5	5	5	5	6	6	3	3	5	5	6	5	5	6	81	4.76471	7	7	5	5	1	3	3	5	6	7	7	7	5	7	7	7	7	5	5	7	7	7	5	5	7	144	5.76	4
2	11	1	1	1	7	7	2	4	4	4	4	1	4	4	4	4	4	2	4	61	3.58824	7	7	7	7	7	7	6	4	7	7	7	7	1	7	7	7	7	7	3	7	7	7	7	7	4	158	6.32	4
2	11	1	6	6	6	4	4	4	3	4	4	3	3	3	4	4	4	4	4	70	4.11765	4	4	4	4	4	4	4	3	4	5	5	5	5	5	5	5	5	5	5	5	5	5	5	5	5	115	4.6	5
2	11	1	7	5	7	5	7	6	6	7	7	6	6	5	6	6	5	7	6	104	6.11765	7	7	7	7	5	7	7	6	2	7	7	7	7	7	7	7	7	7	7	7	7	7	5	7	7	165	6.6	2
2	11	1	5	5	7	6	6	7	6	7	7	5	7	7	6	5	6	6	7	105	6.17647	3	7	7	6	6	6	5	4	1	6	7	5	7	6	6	5	6	2	2	3	1	2	2	3	2	110	4.4	1
2	11	1	1	2	3	7	7	2	3	6	6	2	2	2	6	5	4	6	2	66	3.88235	7	7	7	7	7	7	7	7	5	5	7	7	7	7	7	7	7	4	7	7	7	7	7	7	7	168	6.72	1
2	11	1	5	5	7	5	7	5	5	7	6	5	5	6	5	6	5	6	6	96	5.64706	7	7	6	6	1	6	6	6	5	5	5	5	5	6	5	6	6	5	5	6	2	5	5	4	6	131	5.24	1
2	11	1	4	3	4	4	4	4	3	4	4	4	4	3	3	4	3	4	3	62	3.64706	3	4	4	4	4	4	4	4	3	5	4	4	5	5	5	5	5	3	3	3	4	4	4	4	4	101	4.04	4
2	11	1	4	4	4	4	4	4	4	4	4	3	3	3	3	3	3	3	3	60	3.52941	6	6	6	6	6	6	6	6	6	7	7	7	7	7	7	7	7	5	5	5	5	5	5	5	5	150	6	5
2	11	1	6	5	4	4	5	4	5	5	5	5	5	4	5	5	4	6	5	82	4.82353	5	5	5	5	5	5	5	5	5	5	5	5	4	5	5	5	5	4	5	5	5	6	4	5	5	123	4.92	3
2	7	1	7	7	7	7	7	7	7	7	7	7	7	7	7	7	7	7	7	119	7	7	7	7	7	7	7	7	7	7	7	7	7	7	7	7	7	7	7	7	7	7	7	7	7	7	175	7	1
2	7	1	1	1	7	4	4	4	4	4	1	1	6	1	4	3	1	7	1	54	3.17647	7	5	7	7	1	7	4	3	1	5	7	7	7	7	7	7	7	4	1	7	1	2	2	2	1	116	4.64	6
2	10	1	4	3	1	2	1	1	1	7	2	1	3	2	1	3	3	4	2	41	2.41176	6	7	7	7	1	7	7	7	1	7	7	7	7	7	7	7	7	6	6	7	7	7	6	7	7	159	6.36	1
2	10	1	6	6	5	4	6	4	3	7	6	3	5	5	5	2	3	5	5	80	4.70588	7	7	7	7	1	7	6	7	7	4	4	4	3	4	4	4	4	3	6	6	7	7	5	5	7	133	5.32	3
2	10	1	6	5	6	5	4	4	3	4	4	5	6	6	6	5	6	5	5	85	5	7	7	6	5	4	5	5	4	3	6	7	5	5	5	6	6	7	4	6	6	3	6	4	5	6	133	5.32	3
2	10	1	5	7	7	5	5	5	5	7	5	5	5	4	6	5	4	3	4	87	5.11765	7	7	7	7	1	7	6	4	1	7	7	7	7	7	7	7	7	5	6	7	7	7	2	4	4	145	5.8	4
2	10	1	6	6	3	6	6	6	6	7	7	7	7	5	7	6	4	7	7	103	6.05882	7	7	7	7	7	7	6	6	7	7	7	7	7	7	7	7	7	6	6	6	6	7	7	7	7	169	6.76	5
2	10	1	7	7	6	6	6	6	7	7	7	5	6	6	7	5	5	7	7	107	6.29412	7	7	7	7	7	7	7	7	7	7	7	7	7	7	7	7	7	7	7	7	7	7	7	7	7	175	7	5
2	10	1	4	3	6	4	3	4	4	7	7	4	5	5	6	6	5	6	5	84	4.94118	7	7	7	7	1	7	6	6	1	7	7	7	5	7	7	7	7	6	7	7	7	7	7	7	5	156	6.24	1
2	10	1	2	3	2	3	3	2	3	5	3	5	3	4	5	5	3	3	3	57	3.35294	6	7	7	6	1	7	2	5	2	5	7	6	5	7	6	6	7	5	3	7	7	5	3	5	4	131	5.24	4
2	10	1	6	7	7	6	6	6	6	7	7	6	7	6	6	6	7	7	6	109	6.41176	6	7	5	4	5	7	5	7	3	7	7	7	5	7	7	7	7	6	6	7	7	7	7	7	7	157	6.28	1
2	10	1	2	3	1	2	5	4	2	6	7	4	5	3	2	4	2	5	1	58	3.41176	7	7	7	7	2	7	2	3	1	7	7	7	7	7	6	7	7	5	5	5	5	5	5	5	5	138	5.52	4
2	10	1	5	6	3	1	2	3	4	5	6	6	6	6	5	2	5	1	6	72	4.23529	7	7	7	7	1	7	7	4	1	7	7	7	6	5	7	7	7	4	7	7	7	7	5	7	4	149	5.96	1
2	10	1	2	3	3	2	4	4	4	7	6	3	4	2	3	2	3	4	3	59	3.47059	7	7	7	7	7	7	7	7	7	7	7	7	7	7	7	7	7	5	6	5	5	5	5	5	5	160	6.4	4
2	10	1	7	7	7	7	7	7	7	7	7	6	6	6	7	6	6	6	6	112	6.58824	6	6	7	7	1	6	6	5	4	7	7	6	5	6	7	7	7	5	5	6	6	6	7	7	7	149	5.96	5
2	10	1	4	7	7	4	4	4	3	4	3	4	3	4	5	4	5	5	5	75	4.41176	7	7	7	7	7	6	7	6	2	6	7	6	7	6	5	6	5	7	6	7	7	7	6	6	6	156	6.24	2
2	10	1	3	3	4	4	4	4	4	3	4	4	4	3	4	4	4	4	5	65	3.82353	4	4	3	4	3	4	4	4	4	4	4	4	4	4	4	3	4	4	4	4	4	4	4	4	4	97	3.88	4
2	10	1	7	7	7	5	2	2	1	7	7	3	7	3	5	6	2	7	2	80	4.70588	7	7	7	7	1	7	7	7	1	7	7	6	1	7	7	7	7	5	3	7	7	7	7	7	7	150	6	1
2	10	1	6	7	5	5	4	4	3	6	6	6	7	4	4	2	4	5	6	84	4.94118	7	7	7	7	1	7	6	7	2	7	7	6	5	7	6	7	6	7	7	7	6	7	7	7	7	157	6.28	1
2	10	1	4	4	7	7	7	7	7	6	7	4	5	6	7	1	6	7	4	96	5.64706	7	7	7	7	1	7	5	5	7	7	7	7	3	6	7	7	7	2	2	7	1	1	5	3	7	132	5.28	3
2	10	1	7	7	7	6	6	4	4	7	7	7	7	5	5	4	5	6	5	99	5.82353	7	7	7	6	1	7	2	6	1	7	7	7	6	6	6	6	6	5	6	7	1	7	5	6	7	139	5.56	1
2	10	1	7	5	4	5	2	1	3	7	7	5	4	6	4	6	3	6	4	79	4.64706	7	7	7	7	1	7	5	5	1	7	7	7	6	7	7	7	7	2	2	7	7	1	7	7	7	142	5.68	4
2	10	1	4	5	3	2	3	2	3	7	5	3	5	5	3	4	3	5	3	65	3.82353	7	7	7	7	1	7	4	6	1	7	7	7	6	7	7	7	7	7	7	7	7	7	5	7	7	156	6.24	4
2	10	1	5	5	2	7	5	3	4	6	7	1	4	3	5	5	2	4	4	72	4.23529	7	7	7	7	1	7	7	7	1	7	7	7	1	7	7	7	7	3	3	7	7	7	7	7	7	149	5.96	5
2	10	1	4	4	6	6	6	6	6	7	7	3	6	6	5	6	4	7	4	93	5.47059	7	6	7	7	1	7	4	4	1	6	7	6	1	7	6	7	7	6	5	7	7	7	6	6	6	141	5.64	2
2	10	1	6	6	6	3	5	3	3	7	7	3	4	3	3	3	4	6	5	77	4.52941	7	7	7	7	1	6	4	7	1	7	7	6	4	7	6	7	7	5	7	7	1	6	4	7	7	142	5.68	2
2	10	1	6	6	2	3	2	1	3	6	6	5	5	3	3	2	1	5	4	63	3.70588	7	7	7	7	1	7	5	6	1	7	7	7	7	7	6	7	7	7	7	7	7	7	6	7	5	156	6.24	4
2	10	1	6	6	6	6	4	6	6	7	7	5	6	6	6	6	6	6	5	100	5.88235	7	6	7	6	4	7	6	6	1	7	7	6	6	7	7	7	7	2	5	7	7	7	5	6	6	149	5.96	1
2	12	1	5	3	3	5	5	5	5	6	6	5	4	5	5	5	5	4	5	81	4.76471	6	7	6	7	1	7	7	7	1	7	7	7	7	7	7	7	7	7	7	7	7	7	7	7	7	161	6.44	1
2	10	1	2	2	1	2	1	1	1	2	3	3	3	3	2	3	3	2	3	37	2.17647	3	2	2	2	3	3	3	3	3	2	2	2	3	3	3	3	3	3	3	2	2	3	3	3	3	67	2.68	3
2	10	1	5	5	3	2	4	4	4	5	5	4	5	5	5	5	5	5	5	76	4.47059	7	6	6	6	1	7	5	5	1	6	6	6	6	6	6	6	6	5	5	5	6	6	6	6	6	137	5.48	5
2	10	1	7	7	6	6	4	4	4	6	6	4	4	6	6	6	6	6	6	94	5.52941	4	4	6	6	6	6	6	6	6	6	6	6	6	6	6	6	6	4	4	4	4	4	4	4	4	130	5.2	4
2	10	1	5	4	1	1	3	4	3	5	7	4	5	5	4	2	5	5	5	68	4	7	7	5	5	2	7	5	6	7	7	7	7	5	6	6	7	7	5	7	7	7	7	3	7	4	150	6	3
2	10	1	7	6	5	3	4	4	4	6	5	4	5	4	5	5	4	4	4	79	4.64706	5	5	6	4	2	1	3	6	2	6	6	5	5	5	6	6	6	6	5	6	6	6	5	5	6	124	4.96	4
2	10	1	6	6	1	4	1	2	2	5	5	4	4	4	4	4	5	1	4	62	3.64706	4	6	7	7	2	7	4	7	7	5	7	7	4	7	4	6	7	6	7	7	7	7	4	7	4	147	5.88	4
2	10	1	6	6	7	7	7	7	7	7	7	6	5	4	7	6	6	5	6	106	6.23529	7	7	7	7	1	7	7	7	1	7	7	7	7	7	7	7	7	7	7	7	7	7	7	7	7	163	6.52	1
1	10	2	5	4	7	4	4	6	5	5	5	5	5	5	6	5	5	7	6	89	5.23529	6	6	6	7	1	6	6	6	1	6	7	6	5	6	6	6	6	7	5	5	1	5	5	5	7	133	5.32	4
1	10	2	6	6	6	4	4	6	3	7	5	2	2	3	5	5	2	5	2	73	4.29412	5	6	6	6	1	6	6	4	2	6	7	6	4	5	6	6	6	6	6	6	4	4	5	5	3	127	5.08	1
1	10	2	6	6	7	4	4	7	1	7	5	3	5	6	7	7	4	4	5	88	5.17647	5	6	6	7	1	7	7	4	1	7	7	5	5	6	7	7	7	5	6	7	5	3	4	6	6	137	5.48	1
1	10	2	7	5	7	5	7	6	4	7	5	4	5	5	5	6	4	5	5	92	5.41176	6	7	5	6	1	5	4	4	2	7	7	7	4	5	5	7	7	4	5	6	7	5	3	3	7	129	5.16	6
1	10	2	7	6	7	7	7	7	7	7	7	5	7	7	7	7	5	1	4	105	6.17647	4	7	7	7	1	7	7	7	4	7	7	7	7	7	7	7	7	7	7	7	7	7	4	7	7	160	6.4	5
1	10	2	6	6	5	3	5	7	5	6	3	2	6	4	5	3	5	4	3	78	4.58824	4	5	6	6	2	6	5	4	1	6	7	5	3	6	6	5	6	4	4	5	6	5	4	6	4	121	4.84	2
1	10	2	2	2	5	5	5	5	2	5	5	1	2	2	3	2	1	1	1	49	2.88235	5	6	6	6	1	6	5	6	1	6	6	6	6	6	6	6	6	6	6	6	6	6	5	6	6	137	5.48	1
1	10	2	5	3	3	2	3	3	2	1	2	1	5	6	7	6	2	3	3	57	3.35294	5	7	5	6	2	7	1	5	2	7	7	7	6	7	6	6	7	7	7	7	7	7	5	7	6	146	5.84	1
1	7	2	4	5	6	6	6	6	6	6	6	4	6	3	6	6	3	4	3	86	5.05882	6	6	5	5	2	6	6	5	4	6	6	6	5	6	6	6	6	6	5	6	6	6	5	5	6	137	5.48	4
1	7	2	4	4	4	4	5	4	4	5	5	4	4	4	4	5	4	5	4	73	4.29412	5	7	4	7	1	7	7	7	1	7	7	7	7	7	7	7	7	6	6	6	6	6	6	6	6	150	6	1
1	8	2	6	5	7	6	6	6	5	6	6	5	5	6	6	6	5	6	6	98	5.76471	6	7	6	6	1	7	6	6	1	7	7	6	6	6	6	7	7	6	7	7	7	6	5	6	6	148	5.92	5
1	7	2	1	2	5	3	7	6	6	7	5	1	6	3	6	6	5	3	2	74	4.35294	6	7	6	7	1	7	6	5	1	6	7	7	2	7	7	7	7	2	1	7	7	6	1	6	4	130	5.2	4
1	7	2	1	1	1	5	4	4	3	4	5	1	5	5	5	5	4	5	2	60	3.52941	6	7	7	7	1	6	6	5	1	7	7	7	6	7	7	7	7	6	5	7	7	7	5	7	5	150	6	1
1	7	2	5	4	6	6	6	7	6	7	7	4	4	5	4	4	4	5	4	88	5.17647	5	7	6	6	1	4	4	6	6	7	7	7	6	7	7	7	7	3	3	3	2	1	2	2	3	119	4.76	3
1	7	2	5	5	7	7	7	7	7	7	7	5	5	3	7	7	5	5	5	101	5.94118	5	7	5	7	1	7	6	5	1	7	7	7	7	7	7	7	7	6	7	7	4	5	5	7	7	148	5.92	6
1	7	2	6	6	7	6	5	7	6	7	7	6	6	5	7	7	5	6	6	105	6.17647	7	7	7	6	1	7	6	6	1	7	7	7	6	7	7	7	7	7	7	7	7	7	7	7	7	159	6.36	1
1	7	2	2	2	1	2	2	3	2	3	3	2	2	3	3	1	2	3	2	38	2.23529	5	7	7	7	1	7	6	6	1	5	7	5	7	7	6	7	7	5	5	7	7	3	7	7	5	144	5.76	1
1	7	2	5	5	7	7	7	7	6	7	7	6	7	7	7	6	5	5	6	107	6.29412	6	7	7	6	1	6	4	5	4	5	7	6	5	4	5	6	5	5	4	6	6	6	5	5	6	132	5.28	3
1	10	2	4	5	6	6	6	7	7	6	6	5	5	6	6	4	4	7	5	95	5.58824	6	7	6	7	1	6	1	4	1	7	7	6	4	5	7	7	7	6	4	7	6	6	3	6	6	133	5.32	2
1	7	2	6	5	7	6	7	7	7	7	6	6	6	6	7	7	6	6	6	108	6.35294	6	6	6	6	2	7	6	6	2	7	7	6	6	6	6	7	7	6	6	6	6	6	6	6	7	148	5.92	2
1	7	2	2	2	5	4	5	6	4	6	1	1	5	1	5	4	2	5	4	62	3.64706	7	6	7	7	1	7	4	7	7	7	7	4	7	7	7	7	7	7	5	7	7	7	7	7	6	159	6.36	6
1	10	2	2	3	5	5	6	5	5	7	5	3	5	3	6	6	5	5	3	79	4.64706	3	7	6	6	1	6	6	5	2	7	7	6	6	5	7	7	7	5	5	7	4	5	3	6	7	136	5.44	6
1	10	2	2	6	6	6	6	6	6	6	6	6	2	5	5	2	2	6	2	80	4.70588	6	6	6	6	2	6	3	6	2	6	6	6	6	6	6	6	6	6	5	6	6	5	2	6	6	133	5.32	2
1	10	2	6	6	6	7	7	7	7	7	7	5	6	6	7	6	5	7	5	107	6.29412	7	7	5	6	1	7	7	5	1	6	7	7	6	7	7	7	7	5	7	7	7	5	3	7	7	148	5.92	1
1	10	2	3	2	3	4	4	3	4	7	5	3	3	4	7	6	3	3	3	67	3.94118	7	7	7	7	1	7	1	7	1	7	7	7	5	7	7	7	7	7	3	7	7	1	4	4	5	137	5.48	2
1	7	2	4	4	6	3	3	3	6	7	7	3	3	3	5	5	4	3	3	72	4.23529	5	6	6	6	2	6	6	5	2	6	6	6	5	7	6	6	6	6	6	6	6	6	3	6	6	137	5.48	2
1	7	2	7	5	2	5	4	5	3	7	7	5	6	6	5	7	5	7	5	91	5.35294	7	7	7	7	1	7	7	7	1	7	7	7	7	7	7	7	7	7	7	7	7	7	7	7	5	161	6.44	1
1	7	2	5	4	5	7	7	7	6	7	5	4	6	4	6	6	4	5	3	91	5.35294	7	7	7	1	1	7	5	7	1	7	7	6	7	7	7	7	7	7	5	7	7	6	7	6	5	148	5.92	1
1	7	2	2	2	4	4	4	7	7	7	5	2	2	4	5	5	5	6	5	76	4.47059	5	7	7	7	1	7	5	7	1	7	7	7	7	7	7	7	7	7	7	7	5	7	7	7	7	157	6.28	1
1	7	2	1	2	3	1	1	1	3	1	1	1	2	1	2	1	2	1	1	25	1.47059	3	3	3	2	1	3	1	2	1	3	3	3	3	3	3	3	3	3	3	3	3	3	3	3	3	67	2.68	1
1	12	2	3	3	7	5	5	5	2	7	3	2	4	1	7	5	5	5	4	73	4.29412	5	7	7	5	1	7	4	7	1	7	7	4	4	4	5	7	7	5	5	7	4	7	5	5	5	132	5.28	1
1	12	2	4	3	2	3	3	3	1	3	2	3	3	3	4	3	2	4	2	48	2.82353	5	7	6	6	2	7	5	6	4	6	6	6	6	7	3	7	7	5	7	7	7	7	7	7	3	146	5.84	4
1	11	2	6	6	7	7	7	6	5	7	5	6	6	5	7	6	5	6	6	103	6.05882	7	7	7	7	1	7	6	6	1	7	7	7	6	7	7	7	6	7	4	7	7	7	3	7	7	152	6.08	6
1	12	2	4	3	3	3	3	5	2	7	5	3	4	4	4	6	3	4	4	67	3.94118	6	6	5	4	1	6	5	7	1	7	7	7	4	5	7	7	7	6	6	7	7	7	7	7	5	144	5.76	4
1	12	2	6	6	7	7	6	7	5	6	6	4	6	6	6	7	6	6	5	102	6	6	6	7	7	6	6	3	5	2	7	7	7	7	7	7	7	7	7	7	7	7	7	7	7	7	160	6.4	3
1	12	2	5	5	4	5	5	4	4	5	3	2	3	3	3	4	4	3	2	64	3.76471	7	7	6	7	1	7	6	6	4	7	7	5	5	7	7	7	7	5	6	7	7	7	6	6	6	153	6.12	1
1	12	2	4	4	4	6	6	6	6	7	7	4	6	6	7	6	5	6	5	95	5.58824	7	7	7	7	1	7	7	7	1	7	7	7	7	7	7	7	7	6	2	7	7	1	7	7	7	151	6.04	4
1	12	2	5	5	6	7	7	7	6	7	7	5	5	6	7	7	6	5	5	103	6.05882	7	7	7	7	1	7	4	7	1	7	7	7	5	7	7	7	7	7	7	7	7	1	4	7	7	149	5.96	4
1	12	2	5	4	5	5	5	6	6	7	5	5	5	3	6	6	5	6	5	89	5.23529	7	7	5	7	1	7	7	7	1	7	7	7	7	7	7	7	7	7	7	7	7	7	7	7	7	161	6.44	1
1	12	2	4	3	1	4	6	6	5	7	6	5	5	5	6	5	4	5	5	82	4.82353	7	7	7	7	1	7	5	5	1	7	7	7	7	7	7	7	6	7	7	7	7	7	4	7	7	155	6.2	1
1	11	2	6	6	7	7	7	7	7	7	7	5	7	6	7	7	5	6	5	109	6.41176	6	7	7	7	1	7	6	7	1	7	7	7	5	7	7	7	7	7	7	7	7	7	7	7	7	159	6.36	1
1	12	2	3	1	3	1	5	4	4	7	7	1	5	3	6	2	2	1	3	58	3.41176	7	7	7	7	1	2	6	4	1	7	7	6	7	7	7	7	7	7	4	7	7	7	4	6	5	144	5.76	1
1	12	2	5	5	2	1	2	5	5	5	5	5	5	5	5	1	5	1	5	67	3.94118	7	7	7	5	1	7	4	7	1	7	7	7	7	7	7	7	7	7	5	7	7	4	7	7	7	153	6.12	1
1	12	2	7	4	7	7	7	7	7	7	7	4	5	5	7	7	5	4	5	102	6	7	7	7	7	1	7	7	7	1	7	7	7	7	7	7	7	7	7	7	7	7	7	7	7	7	163	6.52	1
1	12	2	7	7	7	7	7	7	7	7	7	5	7	7	7	7	7	7	5	115	6.76471	7	7	7	7	1	7	7	7	1	7	7	7	7	7	7	7	7	7	7	7	7	7	7	7	7	163	6.52	1
1	11	2	5	5	4	4	4	6	5	6	5	3	3	4	4	3	2	3	3	69	4.05882	5	3	6	6	2	6	6	4	1	7	7	6	4	6	6	6	4	5	4	6	4	5	4	5	5	123	4.92	2
1	12	2	5	5	6	6	6	5	6	6	6	3	5	3	5	5	3	3	3	81	4.76471	6	6	6	6	4	5	5	4	2	6	6	6	6	6	6	6	6	5	6	6	2	6	5	6	6	134	5.36	1
1	12	2	6	4	7	5	5	5	5	7	7	5	6	6	6	6	5	6	6	97	5.70588	6	7	6	6	5	7	5	6	7	5	7	6	4	5	6	6	7	6	7	7	7	7	5	7	6	153	6.12	1
1	12	2	6	6	7	6	6	6	6	6	7	4	6	6	6	6	6	2	4	96	5.64706	7	7	7	7	1	7	7	6	1	7	7	7	7	7	7	7	7	6	4	7	7	6	7	7	7	157	6.28	1
1	12	2	6	5	6	5	7	7	6	7	6	4	6	6	6	6	5	6	5	99	5.82353	6	7	7	7	1	7	7	4	1	7	7	7	7	6	7	7	7	6	6	6	7	7	2	6	6	148	5.92	1
1	12	2	4	5	5	7	7	7	7	3	5	1	6	4	7	4	7	7	4	90	5.29412	7	7	7	7	1	7	7	7	1	7	7	4	7	7	7	7	7	7	7	7	7	7	7	7	6	159	6.36	6
1	12	2	4	4	6	6	6	6	7	7	5	4	4	4	6	6	5	5	4	89	5.23529	7	6	7	7	1	7	3	5	1	7	7	7	5	7	7	6	6	6	7	7	7	5	7	7	7	149	5.96	1
1	12	2	3	3	7	7	7	7	7	7	5	3	6	5	6	6	3	5	4	91	5.35294	7	7	7	7	3	7	7	6	1	7	7	7	7	7	7	7	7	7	4	7	7	7	7	7	6	160	6.4	6
1	12	2	6	5	7	7	7	7	5	7	5	5	7	5	7	7	5	5	7	104	6.11765	7	7	7	7	1	7	7	7	1	7	7	7	7	7	7	7	7	7	7	7	7	7	7	7	7	163	6.52	1
1	12	2	6	5	7	5	5	5	7	7	6	5	7	6	6	5	7	7	6	102	6	4	5	6	5	2	7	4	6	5	6	6	4	2	4	6	6	4	5	5	7	3	6	5	5	6	124	4.96	4
1	11	2	6	5	6	6	5	5	6	7	6	3	4	5	7	6	5	5	4	91	5.35294	7	7	7	7	2	7	6	5	5	7	6	7	4	7	7	6	7	6	4	6	7	7	4	6	7	151	6.04	4
1	12	2	4	5	4	4	4	6	4	4	2	2	5	4	4	2	2	3	2	61	3.58824	6	7	7	7	2	2	2	5	1	7	7	7	7	7	7	7	7	3	3	3	3	3	3	3	3	119	4.76	2
1	12	2	4	6	6	7	7	6	4	6	5	5	6	6	6	5	4	3	4	90	5.29412	5	7	5	6	1	7	5	4	1	7	7	7	4	7	7	7	7	7	6	7	6	6	1	6	7	140	5.6	1
1	12	2	1	1	4	7	7	7	6	7	7	1	3	3	7	7	4	7	4	83	4.88235	7	7	4	7	1	7	2	7	4	7	7	7	4	7	7	7	4	7	7	7	4	2	1	5	6	135	5.4	4
1	12	2	7	5	7	6	7	7	7	7	6	5	6	6	6	6	4	5	4	101	5.94118	6	6	6	6	1	6	7	6	1	6	7	6	6	4	6	5	7	6	5	6	6	6	4	6	6	137	5.48	1
1	12	2	5	5	2	3	7	6	2	7	5	4	5	1	6	7	3	3	4	75	4.41176	6	7	6	7	1	7	6	5	1	7	7	7	4	7	7	7	7	6	3	7	7	6	7	7	7	149	5.96	4
1	12	2	4	5	6	4	6	6	6	6	6	4	7	5	6	6	4	4	4	89	5.23529	6	7	6	7	1	7	5	7	1	7	7	7	7	7	7	7	7	7	7	7	7	7	5	7	7	157	6.28	1
1	12	2	5	1	7	5	6	7	7	6	6	4	4	5	7	5	6	4	5	90	5.29412	6	7	5	7	1	7	7	7	5	7	7	7	4	7	5	6	7	4	4	7	7	7	4	4	5	144	5.76	4
1	12	2	4	4	5	5	6	7	4	6	4	4	4	3	4	5	4	6	2	77	4.52941	6	6	4	4	4	5	5	5	1	6	7	7	2	7	7	7	7	6	4	4	7	7	1	7	7	133	5.32	2
1	12	2	6	3	4	7	7	4	4	7	6	3	5	4	6	2	4	6	4	82	4.82353	5	6	6	7	4	7	6	6	6	7	7	6	5	6	6	6	6	5	7	5	7	4	2	4	6	142	5.68	2
1	12	2	6	5	7	7	7	7	7	7	2	1	2	6	6	7	5	6	7	95	5.58824	7	7	7	7	7	7	7	7	7	7	7	7	7	7	7	7	7	7	7	7	7	7	7	7	7	175	7	2
1	12	2	2	2	2	6	4	6	5	5	5	2	5	4	5	2	4	4	3	66	3.88235	4	6	6	6	1	5	2	5	4	5	6	5	4	4	5	6	5	5	6	4	6	6	5	5	4	120	4.8	1
1	12	2	4	4	7	7	7	7	7	4	4	3	4	4	7	3	5	4	4	85	5	7	7	5	7	1	7	4	4	7	7	7	5	7	3	3	7	7	4	7	7	7	7	4	4	6	141	5.64	6
1	12	2	2	2	6	7	7	7	6	7	2	2	5	6	7	7	5	4	4	86	5.05882	7	7	7	7	1	7	7	7	2	7	7	6	7	7	7	7	7	7	7	7	7	7	6	7	7	162	6.48	1
1	12	2	6	5	7	6	6	7	6	7	6	4	4	5	6	6	5	6	5	97	5.70588	7	7	6	6	1	7	4	4	4	7	7	5	5	6	6	4	5	5	4	6	6	7	4	6	6	135	5.4	4
1	12	2	3	4	6	5	5	6	5	6	4	5	6	4	5	7	5	4	5	85	5	7	7	7	7	1	7	5	6	1	7	7	5	5	7	7	7	7	6	4	7	7	5	7	5	6	147	5.88	6
1	12	2	6	5	7	7	7	7	4	7	4	2	4	5	6	6	2	6	4	89	5.23529	6	6	3	7	1	6	3	6	6	6	7	5	4	6	7	7	7	4	1	6	6	5	1	6	6	128	5.12	5
1	12	2	2	3	6	6	5	5	4	6	5	4	5	4	4	4	4	5	5	77	4.52941	4	6	5	5	1	6	4	4	3	6	6	4	4	6	7	5	6	6	5	6	6	5	5	6	6	127	5.08	2
1	12	2	7	7	7	7	7	7	5	7	7	5	5	5	6	6	5	7	5	105	6.17647	7	7	7	4	1	7	1	7	1	7	7	7	7	3	7	7	7	7	4	7	7	7	2	6	7	141	5.64	1
1	12	2	4	3	5	5	6	7	5	6	5	5	6	4	6	6	5	6	5	89	5.23529	4	6	6	6	3	5	4	5	5	6	7	6	4	6	6	6	5	5	6	6	4	6	6	6	6	135	5.4	2
1	12	2	3	3	7	6	7	6	6	7	6	3	3	4	5	4	2	5	4	81	4.76471	4	7	4	5	1	6	1	6	4	7	7	5	4	7	6	5	7	6	5	7	6	6	5	5	6	132	5.28	5
1	12	2	3	2	5	7	7	6	7	7	5	1	2	1	5	1	1	1	1	62	3.64706	3	7	4	5	1	7	4	6	1	6	7	6	5	7	5	7	4	5	7	7	7	7	1	7	2	128	5.12	1
1	12	2	4	4	6	6	7	7	6	6	5	2	4	3	6	4	2	3	4	79	4.64706	5	7	6	6	4	6	5	6	2	7	6	6	6	6	6	7	6	5	6	7	7	5	6	6	6	145	5.8	4
1	12	2	4	4	6	6	6	6	6	4	4	2	4	4	5	5	2	2	1	71	4.17647	5	6	6	4	1	6	4	5	1	6	7	6	6	6	6	6	4	6	4	6	6	6	6	6	5	130	5.2	4
1	12	2	6	5	7	7	7	6	6	7	4	3	2	4	6	6	2	6	2	86	5.05882	6	6	4	6	2	6	6	6	2	6	6	6	4	6	6	6	6	6	4	6	7	6	6	6	6	137	5.48	5
1	12	2	1	2	6	6	6	7	6	7	6	3	6	6	7	5	5	5	5	89	5.23529	7	7	7	6	2	6	5	7	1	7	7	7	6	6	7	7	7	7	6	7	7	7	7	7	7	157	6.28	1
1	12	2	6	5	6	7	7	6	6	7	6	5	7	6	6	6	6	6	6	104	6.11765	5	7	6	6	4	5	3	5	3	7	7	6	5	5	6	7	7	6	5	6	6	7	5	6	7	142	5.68	4
1	12	2	2	5	5	6	7	6	6	7	5	3	2	5	6	5	3	5	3	81	4.76471	5	7	4	7	2	5	5	6	4	6	7	7	6	7	7	7	7	7	7	7	6	7	4	5	6	148	5.92	2
1	12	2	6	6	7	6	6	6	6	7	7	5	6	2	6	6	5	7	5	99	5.82353	6	7	7	7	1	7	6	6	2	6	7	7	4	2	7	7	7	6	6	6	6	7	6	7	7	147	5.88	1
1	12	2	2	1	7	5	1	1	1	7	1	1	1	1	1	1	1	1	1	34	2	6	7	7	7	7	7	7	7	1	7	7	7	7	7	7	7	7	7	7	7	7	7	7	7	7	168	6.72	1
1	12	2	7	5	3	5	2	3	3	7	6	4	7	4	3	6	3	3	5	76	4.47059	6	7	7	7	1	7	7	7	1	7	7	7	7	7	6	7	7	4	5	7	7	7	7	7	7	156	6.24	6
1	12	2	6	6	6	6	6	6	6	7	6	4	4	6	6	6	5	6	5	97	5.70588	6	6	6	7	2	7	6	6	4	6	6	6	4	6	6	6	6	4	4	6	6	6	6	6	6	140	5.6	1
1	12	2	5	5	6	5	4	5	5	5	5	5	6	5	5	5	5	6	5	87	5.11765	6	7	5	7	1	7	6	5	4	6	6	5	6	5	6	7	7	5	5	7	5	6	1	5	5	135	5.4	3
1	12	2	6	6	6	6	6	6	6	6	6	5	5	5	5	5	5	5	5	94	5.52941	5	5	5	5	5	5	5	5	5	5	5	5	5	5	5	5	5	5	5	5	5	5	5	5	5	125	5	5
1	11	2	3	3	6	6	4	5	3	5	5	2	6	6	6	6	5	6	5	82	4.82353	7	7	6	6	1	7	6	6	2	6	7	6	5	6	6	6	6	6	6	7	7	6	6	6	6	146	5.84	2
1	12	2	2	2	3	4	3	2	2	4	3	2	2	3	3	3	3	3	1	45	2.64706	4	5	4	5	1	4	3	4	4	4	5	5	4	5	5	5	5	4	4	5	4	5	3	4	3	104	4.16	1
1	12	2	5	3	3	3	3	3	3	7	4	1	3	3	3	4	4	4	4	60	3.52941	7	7	6	6	1	7	1	5	5	7	7	7	7	7	7	7	7	6	6	7	7	7	5	7	7	153	6.12	5
1	7	2	2	2	2	3	2	2	3	7	3	3	4	3	4	4	4	4	4	56	3.29412	6	5	6	6	6	6	6	6	2	5	6	6	5	6	6	6	6	4	6	6	6	6	6	5	5	139	5.56	5
1	7	2	7	7	7	7	3	7	7	7	7	3	5	3	4	3	5	7	4	93	5.47059	3	7	7	7	1	7	3	7	3	7	7	7	4	7	7	7	7	7	7	7	1	7	3	7	5	142	5.68	6
1	7	2	3	2	4	4	5	5	2	6	2	2	3	3	4	2	3	5	3	58	3.41176	5	5	4	5	1	5	3	6	4	5	5	6	5	4	5	5	5	5	5	5	5	5	5	5	5	118	4.72	4
1	8	2	6	6	5	5	6	5	5	6	6	5	5	5	5	2	2	5	5	84	4.94118	6	6	6	6	1	6	2	5	2	6	6	6	6	6	6	6	6	5	5	6	6	6	6	6	5	133	5.32	1
1	8	2	7	5	4	4	5	4	3	4	3	3	2	2	3	1	1	2	1	54	3.17647	7	7	7	7	1	7	7	4	4	7	7	7	7	7	7	7	7	7	7	7	7	4	5	6	6	156	6.24	6
1	8	2	4	4	4	4	4	4	4	4	4	4	5	2	4	5	3	5	6	70	4.11765	4	5	3	4	5	3	4	5	1	4	5	4	3	5	3	4	3	5	4	3	4	4	5	3	6	99	3.96	4
1	8	2	5	5	3	3	2	1	2	5	3	5	3	3	2	1	5	5	3	56	3.29412	7	7	7	7	2	7	6	6	1	7	7	7	6	7	7	7	5	6	7	7	7	7	7	6	5	155	6.2	1
1	8	2	2	2	5	6	6	7	7	7	7	5	3	4	6	5	4	7	5	88	5.17647	7	7	7	7	1	7	5	7	3	7	7	5	3	5	7	7	7	6	5	7	1	7	2	7	7	141	5.64	3
1	8	2	1	1	3	1	1	2	3	3	2	3	1	1	2	1	2	2	2	31	1.82353	1	2	1	1	3	1	2	1	3	1	1	1	4	2	3	1	1	1	3	1	1	4	4	5	5	53	2.12	6
1	8	2	3	3	7	7	7	7	7	7	7	3	4	6	7	7	5	7	5	99	5.82353	5	6	7	7	1	7	5	7	1	7	7	5	3	6	7	7	7	4	7	7	7	7	5	7	7	146	5.84	3
1	8	2	5	5	6	6	6	6	6	6	6	6	6	6	6	6	6	6	6	100	5.88235	6	6	6	6	6	5	6	6	4	6	7	6	6	6	6	6	6	6	6	6	6	6	4	6	6	146	5.84	5
1	7	2	7	7	7	6	6	6	5	7	7	5	7	6	7	6	7	6	6	108	6.35294	7	7	7	6	1	7	7	7	1	7	7	7	6	7	7	7	7	7	6	7	7	7	7	7	7	160	6.4	6
1	7	2	1	1	3	1	1	2	3	3	2	3	1	1	2	1	2	2	2	31	1.82353	1	2	1	1	3	1	2	1	3	1	1	1	4	2	3	1	1	1	3	1	1	4	4	5	5	53	2.12	6
2	7	2	3	3	7	7	7	7	7	7	7	3	4	6	7	7	5	7	5	99	5.82353	5	6	7	7	1	7	5	7	1	7	7	5	3	6	7	7	7	4	7	7	7	7	5	7	7	146	5.84	3
2	7	2	5	5	6	6	6	6	6	6	6	6	6	6	6	6	6	6	6	100	5.88235	6	6	6	6	6	5	6	6	4	6	7	6	6	6	6	6	6	6	6	6	6	6	4	6	6	146	5.84	5
2	7	2	7	7	7	6	6	6	5	7	7	5	7	6	7	6	7	6	6	108	6.35294	7	7	7	6	1	7	7	7	1	7	7	7	6	7	7	7	7	7	6	7	7	7	7	7	7	160	6.4	6
2	7	2	4	4	4	4	6	6	6	3	6	4	4	4	5	5	4	6	5	80	4.70588	5	5	6	6	1	7	4	6	1	6	6	6	6	6	6	6	6	6	6	7	6	5	1	6	5	131	5.24	1
2	7	2	5	3	6	6	7	5	5	6	6	4	5	5	6	6	4	5	5	89	5.23529	5	6	6	6	1	7	4	6	1	7	7	5	4	5	7	7	6	6	6	7	6	7	6	6	7	141	5.64	1
2	7	2	5	3	5	6	6	6	5	6	6	4	6	5	5	6	4	4	5	87	5.11765	5	4	6	6	1	7	1	7	1	7	7	5	4	7	5	7	7	4	7	7	4	5	2	3	4	123	4.92	6
2	7	2	6	6	6	5	6	6	6	7	6	5	6	7	7	5	5	5	5	99	5.82353	7	7	5	6	1	7	3	5	4	7	7	5	6	6	6	7	7	7	6	7	7	7	5	6	5	146	5.84	1
2	7	2	4	4	6	6	6	6	5	7	2	1	2	3	5	2	1	7	1	68	4	7	7	6	4	1	7	4	7	1	6	7	7	5	6	7	7	7	7	5	7	5	4	4	7	2	137	5.48	1
2	7	2	6	6	7	7	7	7	7	7	7	5	7	5	7	7	7	7	5	111	6.52941	5	7	5	7	1	1	1	5	7	5	7	7	5	7	7	7	7	5	5	7	6	7	5	5	6	137	5.48	1
2	7	2	5	4	7	6	7	7	6	7	5	2	5	6	7	6	7	6	6	99	5.82353	7	7	7	7	3	7	3	7	2	7	7	7	2	4	7	7	7	7	7	7	7	1	7	6	7	147	5.88	1
2	7	2	5	5	7	7	7	7	6	7	6	4	6	6	6	7	6	6	5	103	6.05882	6	6	4	6	1	6	5	6	4	5	7	6	4	7	7	6	7	3	6	6	4	6	3	6	7	134	5.36	4
2	7	2	7	5	7	4	5	7	4	7	5	5	4	4	4	4	4	3	3	82	4.82353	7	6	7	7	2	7	1	7	1	6	7	5	3	5	6	7	7	3	2	6	6	7	5	5	6	131	5.24	5
2	7	2	3	3	7	6	7	7	5	6	6	4	6	5	7	7	4	3	3	89	5.23529	5	7	7	7	1	7	7	7	1	7	7	6	4	7	6	7	7	7	7	6	7	7	6	5	6	151	6.04	1
2	7	2	3	2	3	3	3	5	5	4	5	5	5	6	6	5	5	5	4	74	4.35294	7	7	5	5	2	7	7	7	4	7	7	6	5	7	7	7	5	5	4	6	6	7	3	7	7	147	5.88	5
2	7	2	7	7	1	4	4	4	7	7	7	5	7	7	7	7	7	7	7	102	6	7	7	7	7	1	7	7	1	1	7	7	7	7	7	7	7	7	6	5	7	7	7	2	7	7	149	5.96	6
2	7	2	2	2	5	5	7	7	7	7	5	2	2	3	5	5	5	5	5	79	4.64706	7	5	5	7	4	7	7	7	4	7	7	7	6	7	7	7	7	7	7	7	7	7	7	7	7	164	6.56	1
2	7	2	7	6	4	5	6	6	6	6	6	6	6	6	6	6	6	6	6	100	5.88235	6	6	6	6	6	6	6	6	6	6	6	6	6	6	6	6	6	4	5	6	3	4	4	4	4	136	5.44	1
2	7	2	2	4	7	5	5	4	7	7	6	4	4	4	4	5	4	5	3	80	4.70588	6	7	7	7	1	7	1	3	1	7	7	7	6	7	7	7	7	7	6	7	7	7	6	6	7	148	5.92	2
2	7	2	6	6	5	6	5	5	5	6	6	5	6	6	6	6	5	6	5	95	5.58824	6	6	6	6	2	6	6	6	4	6	6	6	5	6	6	6	6	6	6	6	4	6	2	6	6	137	5.48	4
2	7	2	6	5	7	6	7	4	3	7	5	2	6	5	6	5	6	7	6	93	5.47059	7	6	3	7	1	6	7	5	5	6	7	7	2	7	7	7	7	2	2	7	7	7	7	5	7	141	5.64	1
2	7	2	7	7	7	7	7	6	6	7	7	6	6	6	5	7	6	6	5	108	6.35294	7	7	7	7	5	7	7	7	1	7	7	7	6	7	7	7	7	7	7	7	7	7	4	7	7	163	6.52	1
2	7	2	2	5	4	4	2	2	6	7	7	4	3	6	4	3	3	7	4	73	4.29412	7	7	7	7	7	7	7	6	7	7	7	7	7	7	7	7	7	6	7	7	7	7	7	7	7	173	6.92	4
2	7	2	5	5	7	5	6	6	7	7	5	4	4	5	7	6	5	4	5	93	5.47059	7	7	7	7	4	7	4	6	1	7	7	6	5	7	6	6	6	6	4	7	6	7	5	5	7	147	5.88	4
2	7	2	7	7	6	7	7	7	7	7	7	6	7	6	7	7	6	7	6	114	6.70588	7	7	7	7	7	7	7	7	7	7	7	7	7	7	7	7	7	6	7	7	7	7	5	7	7	172	6.88	1
2	7	2	3	3	3	3	2	2	2	3	3	2	2	3	2	3	2	3	3	44	2.58824	3	4	2	4	3	3	4	4	2	6	6	6	2	6	7	7	7	3	3	3	3	6	6	4	6	110	4.4	3
2	7	2	7	7	6	6	6	6	6	6	6	5	6	7	6	5	5	2	5	97	5.70588	7	6	6	6	2	7	2	3	5	6	7	6	3	5	6	7	6	5	3	7	7	7	7	6	6	138	5.52	2
2	7	2	5	5	3	3	2	1	2	5	3	5	3	3	2	1	5	5	3	56	3.29412	7	7	7	7	2	7	6	6	1	7	7	7	6	7	7	7	5	6	7	7	7	7	7	6	5	155	6.2	1
2	7	2	2	2	5	6	6	7	7	7	7	5	3	4	6	5	4	7	5	88	5.17647	7	7	7	7	1	7	5	7	3	7	7	5	3	5	7	7	7	6	5	7	1	7	2	7	7	141	5.64	3
2	7	2	1	1	3	1	1	2	3	3	2	3	1	1	2	1	2	2	2	31	1.82353	1	2	1	1	3	1	2	1	3	1	1	1	4	2	3	1	1	1	3	1	1	4	4	5	5	53	2.12	6
2	7	2	3	3	7	7	7	7	7	7	7	3	4	6	7	7	5	7	5	99	5.82353	5	6	7	7	1	7	5	7	1	7	7	5	3	6	7	7	7	4	7	7	7	7	5	7	7	146	5.84	3
2	7	2	5	5	6	6	6	6	6	6	6	6	6	6	6	6	6	6	6	100	5.88235	6	6	6	6	6	5	6	6	4	6	7	6	6	6	6	6	6	6	6	6	6	6	4	6	6	146	5.84	5
2	7	2	7	7	7	6	6	6	5	7	7	5	7	6	7	6	7	6	6	108	6.35294	7	7	7	6	1	7	7	7	1	7	7	7	6	7	7	7	7	7	6	7	7	7	7	7	7	160	6.4	6
2	7	2	1	1	2	1	1	1	1	2	1	1	1	2	2	2	1	1	1	22	1.29412	1	1	1	1	1	1	2	2	2	2	1	1	1	2	3	1	3	2	1	3	1	1	1	1	1	37	1.48	1
2	11	2	6	6	6	6	6	6	6	6	6	5	5	5	5	5	5	6	5	95	5.58824	6	7	7	7	7	7	7	7	7	7	7	7	7	7	7	7	7	1	7	7	7	7	7	7	7	168	6.72	5
2	11	2	1	1	1	1	1	1	1	3	1	2	3	2	3	2	1	2	1	27	1.58824	1	1	2	1	3	1	3	1	3	1	1	1	1	2	1	2	1	1	1	1	1	1	5	2	1	39	1.56	1
2	11	2	3	2	3	3	3	2	3	2	3	2	2	3	2	3	2	3	2	43	2.52941	2	3	2	3	7	7	5	7	7	7	7	7	7	6	6	6	6	6	6	6	6	6	7	6	6	144	5.76	6
2	11	2	6	6	6	6	6	6	6	6	6	4	6	6	6	6	5	5	5	97	5.70588	6	7	6	7	1	7	1	7	4	7	7	7	4	7	7	7	7	7	7	7	7	7	7	7	7	155	6.2	1
2	11	2	6	6	6	7	7	4	5	7	7	4	4	4	5	4	3	4	3	86	5.05882	5	7	7	4	3	5	5	7	5	6	6	5	4	4	6	6	6	7	7	7	7	7	4	4	4	138	5.52	4
2	11	2	6	6	7	7	7	7	7	7	7	4	4	4	4	4	4	4	4	93	5.47059	7	5	7	7	7	6	7	5	6	4	4	3	2	3	2	2	3	6	6	7	7	7	5	6	6	130	5.2	3
2	11	2	5	6	1	1	2	1	3	5	3	6	4	2	5	6	7	7	5	69	4.05882	7	7	7	7	1	7	4	3	1	6	7	7	4	3	7	7	7	5	4	7	7	7	4	5	7	138	5.52	1
2	11	2	3	3	5	4	5	6	6	7	5	5	5	5	5	5	4	5	4	82	4.82353	7	7	7	7	1	7	6	5	1	7	7	6	5	7	7	7	6	6	5	7	6	7	7	7	6	151	6.04	6
2	11	2	7	7	7	7	7	7	7	7	7	3	3	4	4	3	3	3	3	89	5.23529	7	7	7	7	1	7	7	5	1	7	7	7	7	7	7	7	7	6	7	7	7	7	7	7	7	160	6.4	1
2	11	2	7	7	7	7	7	7	6	7	6	6	7	7	7	7	5	5	6	111	6.52941	7	7	7	6	1	6	6	6	1	7	7	7	6	7	7	7	7	5	4	7	7	5	5	7	7	149	5.96	5
2	11	2	5	5	3	3	2	1	2	5	3	5	3	3	2	1	5	5	3	56	3.29412	7	7	7	7	2	7	6	6	1	7	7	7	6	7	7	7	5	6	7	7	7	7	7	6	5	155	6.2	1
2	11	2	2	2	5	6	6	7	7	7	7	5	3	4	6	5	4	7	5	88	5.17647	7	7	7	7	1	7	5	7	3	7	7	5	3	5	7	7	7	6	5	7	1	7	2	7	7	141	5.64	3
2	11	2	1	1	3	1	1	2	3	3	2	3	1	1	2	1	2	2	2	31	1.82353	1	2	1	1	3	1	2	1	3	1	1	1	4	2	3	1	1	1	3	1	1	4	4	5	5	53	2.12	6
2	11	2	3	3	7	7	7	7	7	7	7	3	4	6	7	7	5	7	5	99	5.82353	5	6	7	7	1	7	5	7	1	7	7	5	3	6	7	7	7	4	7	7	7	7	5	7	7	146	5.84	3
2	11	2	5	5	6	6	6	6	6	6	6	6	6	6	6	6	6	6	6	100	5.88235	6	6	6	6	6	5	6	6	4	6	7	6	6	6	6	6	6	6	6	6	6	6	4	6	6	146	5.84	5
2	11	2	7	7	7	6	6	6	5	7	7	5	7	6	7	6	7	6	6	108	6.35294	7	7	7	6	1	7	7	7	1	7	7	7	6	7	7	7	7	7	6	7	7	7	7	7	7	160	6.4	6
2	11	2	6	6	6	6	6	6	6	1	6	6	6	6	6	6	6	6	7	98	5.76471	6	6	6	6	6	6	6	6	6	6	6	6	6	6	6	6	6	6	6	6	6	6	6	6	6	150	6	5
2	11	2	2	2	2	1	1	1	1	1	1	3	2	3	2	2	2	2	2	30	1.76471	1	1	1	1	2	1	1	1	2	2	1	1	1	1	1	1	1	1	1	1	2	1	2	1	1	30	1.2	1
2	11	2	6	6	6	6	6	6	7	6	6	5	6	3	6	6	6	6	6	99	5.82353	6	7	6	6	1	6	6	6	1	6	6	6	4	6	6	6	5	4	5	6	6	7	6	6	6	136	5.44	4
2	11	2	6	6	6	6	6	6	6	6	1	2	2	6	2	7	3	7	5	83	4.88235	1	4	1	7	4	1	4	1	4	3	1	2	2	1	3	1	1	2	1	1	2	1	5	1	7	61	2.44	1
2	7	2	5	5	3	3	2	1	2	5	3	5	3	3	2	1	5	5	3	56	3.29412	7	7	7	7	2	7	6	6	1	7	7	7	6	7	7	7	5	6	7	7	7	7	7	6	5	155	6.2	1
2	7	2	2	2	5	6	6	7	7	7	7	5	3	4	6	5	4	7	5	88	5.17647	7	7	7	7	1	7	5	7	3	7	7	5	3	5	7	7	7	6	5	7	1	7	2	7	7	141	5.64	3
2	10	2	1	1	3	1	1	2	3	3	2	3	1	1	2	1	2	2	2	31	1.82353	1	2	1	1	3	1	2	1	3	1	1	1	4	2	3	1	1	1	3	1	1	4	4	5	5	53	2.12	6
2	10	2	3	3	7	7	7	7	7	7	7	3	4	6	7	7	5	7	5	99	5.82353	5	6	7	7	1	7	5	7	1	7	7	5	3	6	7	7	7	4	7	7	7	7	5	7	7	146	5.84	3
2	10	2	5	5	6	6	6	6	6	6	6	6	6	6	6	6	6	6	6	100	5.88235	6	6	6	6	6	5	6	6	4	6	7	6	6	6	6	6	6	6	6	6	6	6	4	6	6	146	5.84	5
2	10	2	7	7	7	6	6	6	5	7	7	5	7	6	7	6	7	6	6	108	6.35294	7	7	7	6	1	7	7	7	1	7	7	7	6	7	7	7	7	7	6	7	7	7	7	7	7	160	6.4	6
2	10	2	5	4	4	6	7	6	5	5	6	5	6	3	6	1	5	7	5	86	5.05882	7	7	7	5	2	7	6	6	5	7	7	6	5	7	7	6	7	3	3	7	7	6	5	7	7	149	5.96	1
2	10	2	3	4	6	6	6	6	6	7	5	5	5	6	6	5	5	6	5	92	5.41176	7	7	7	7	1	6	7	6	4	7	7	7	4	6	7	7	7	5	6	7	2	7	7	7	7	152	6.08	1
2	10	2	1	1	6	1	1	1	1	1	1	1	1	1	1	1	1	1	1	22	1.29412	1	1	5	6	5	6	6	5	4	1	1	1	6	1	1	1	1	1	1	1	1	1	1	1	1	60	2.4	1
2	10	2	5	6	6	7	7	7	6	6	7	4	7	7	7	6	5	6	6	105	6.17647	6	6	7	7	1	7	2	5	5	7	7	7	5	7	7	7	7	7	7	7	7	6	5	7	7	153	6.12	1
2	10	2	5	4	2	5	5	5	5	7	6	2	2	6	5	4	2	3	3	71	4.17647	7	7	7	7	1	7	1	5	3	7	7	7	7	7	7	7	7	6	5	7	7	7	4	7	6	150	6	1
2	10	2	6	5	6	5	5	5	6	6	6	5	5	5	5	5	5	5	4	89	5.23529	7	7	7	7	4	7	7	6	5	6	7	7	6	7	7	7	7	4	5	5	5	6	6	5	5	152	6.08	1
2	10	2	5	5	3	3	2	1	2	5	3	5	3	3	2	1	5	5	3	56	3.29412	7	7	7	7	2	7	6	6	1	7	7	7	6	7	7	7	5	6	7	7	7	7	7	6	5	155	6.2	1
2	10	2	2	2	5	6	6	7	7	7	7	5	3	4	6	5	4	7	5	88	5.17647	7	7	7	7	1	7	5	7	3	7	7	5	3	5	7	7	7	6	5	7	1	7	2	7	7	141	5.64	3
2	10	2	1	1	3	1	1	2	3	3	2	3	1	1	2	1	2	2	2	31	1.82353	1	2	1	1	3	1	2	1	3	1	1	1	4	2	3	1	1	1	3	1	1	4	4	5	5	53	2.12	6
2	10	2	3	3	7	7	7	7	7	7	7	3	4	6	7	7	5	7	5	99	5.82353	5	6	7	7	1	7	5	7	1	7	7	5	3	6	7	7	7	4	7	7	7	7	5	7	7	146	5.84	3
2	10	2	5	5	6	6	6	6	6	6	6	6	6	6	6	6	6	6	6	100	5.88235	6	6	6	6	6	5	6	6	4	6	7	6	6	6	6	6	6	6	6	6	6	6	4	6	6	146	5.84	5
2	10	2	7	7	7	6	6	6	5	7	7	5	7	6	7	6	7	6	6	108	6.35294	7	7	7	6	1	7	7	7	1	7	7	7	6	7	7	7	7	7	6	7	7	7	7	7	7	160	6.4	6
2	10	2	6	5	6	6	7	7	7	6	7	5	7	5	5	4	4	7	5	99	5.82353	6	6	7	7	4	7	7	5	4	6	7	7	7	7	6	7	7	6	6	6	7	7	6	6	6	157	6.28	5
2	10	2	7	7	7	7	7	7	7	7	7	6	6	6	6	6	6	6	6	111	6.52941	7	7	7	7	7	7	7	7	7	7	7	7	7	7	7	7	7	5	5	5	5	5	5	5	5	159	6.36	1
2	10	2	5	5	5	5	5	5	5	5	5	5	5	5	5	5	5	5	5	85	5	5	5	5	5	5	5	5	5	5	5	5	5	5	5	5	5	5	5	5	5	5	5	5	5	5	125	5	5
2	10	2	7	7	7	5	5	4	4	7	7	4	5	7	5	6	5	5	5	95	5.58824	7	7	6	7	4	7	1	7	7	7	7	7	7	7	7	7	7	4	7	7	7	7	7	7	7	162	6.48	1
2	10	2	5	5	1	2	2	2	2	4	2	3	3	3	5	2	2	2	3	48	2.82353	7	6	6	6	1	7	7	5	1	7	7	6	5	6	6	7	7	4	6	6	6	7	7	7	7	147	5.88	2
2	10	2	7	5	5	5	4	4	5	4	5	4	3	2	4	2	4	4	4	71	4.17647	7	6	7	7	4	6	6	5	6	4	6	6	6	7	5	6	7	6	7	7	7	7	7	7	6	155	6.2	3
2	10	2	7	5	7	5	6	4	4	7	5	3	4	6	4	2	3	2	3	77	4.52941	5	7	7	6	1	7	2	4	7	7	7	7	2	6	6	7	7	5	6	6	7	5	6	6	7	143	5.72	4
2	10	2	5	5	3	3	2	1	2	5	3	5	3	3	2	1	5	5	3	56	3.29412	7	7	7	7	2	7	6	6	1	7	7	7	6	7	7	7	5	6	7	7	7	7	7	6	5	155	6.2	1
2	10	2	2	2	5	6	6	7	7	7	7	5	3	4	6	5	4	7	5	88	5.17647	7	7	7	7	1	7	5	7	3	7	7	5	3	5	7	7	7	6	5	7	1	7	2	7	7	141	5.64	3
2	10	2	1	1	3	1	1	2	3	3	2	3	1	1	2	1	2	2	2	31	1.82353	1	2	1	1	3	1	2	1	3	1	1	1	4	2	3	1	1	1	3	1	1	4	4	5	5	53	2.12	6
2	12	2	3	3	7	7	7	7	7	7	7	3	4	6	7	7	5	7	5	99	5.82353	5	6	7	7	1	7	5	7	1	7	7	5	3	6	7	7	7	4	7	7	7	7	5	7	7	146	5.84	3
2	10	2	5	5	6	6	6	6	6	6	6	6	6	6	6	6	6	6	6	100	5.88235	6	6	6	6	6	5	6	6	4	6	7	6	6	6	6	6	6	6	6	6	6	6	4	6	6	146	5.84	5
2	10	2	7	7	7	6	6	6	5	7	7	5	7	6	7	6	7	6	6	108	6.35294	7	7	7	6	1	7	7	7	1	7	7	7	6	7	7	7	7	7	6	7	7	7	7	7	7	160	6.4	6
2	10	2	7	7	7	3	3	3	1	7	5	4	4	4	3	1	2	6	4	71	4.17647	7	7	7	7	7	7	7	7	7	7	7	7	7	7	7	7	7	6	6	6	6	6	6	6	6	167	6.68	2
2	10	2	7	7	7	7	5	5	3	7	7	6	6	4	5	4	2	4	4	90	5.29412	7	7	7	7	1	7	7	6	1	7	7	7	7	7	7	7	7	7	7	7	7	7	7	7	7	162	6.48	3
2	10	2	7	6	2	3	1	2	2	5	7	5	5	3	2	3	3	4	5	65	3.82353	7	7	7	7	1	7	1	7	1	7	7	7	6	7	5	7	7	3	3	7	6	7	4	7	6	141	5.64	2
2	10	2	7	7	5	3	3	5	5	7	7	4	6	6	5	2	5	7	5	89	5.23529	7	7	7	7	1	7	7	5	1	7	7	7	7	7	7	7	7	5	6	6	6	6	6	6	7	153	6.12	1
2	10	2	7	7	7	3	3	3	1	7	5	4	4	4	3	1	2	6	4	71	4.17647	7	7	7	7	7	7	7	7	7	7	7	7	7	7	7	7	7	6	6	6	6	6	6	6	6	167	6.68	2
[truncated: 68 more columns]

## Sheet: Pre-Post_V
Sexo	Semestre	Prueba	DDHH_Nociones1(Pr)	DDHH_Nociones2(Pr)	DDHH_Nociones3(Pr)	DDHH_Nociones4(Pr)	DDHH_Nociones5(Pr)	DDHH_Nociones6(Pr)	DDHH_Nociones7(Pr)	DDHH_Nociones8(Pr)	DDHH_Nociones9(Pr)	DDHH_Nociones10(Pr)	DDHH_Nociones11(Pr)	DDHH_Nociones12(Pr)	DDHH_Nociones13(Pr)	DDHH_Nociones14(Pr)	DDHH_Nociones15(Pr)	DDHH_Nociones16(Pr)	DDHH_Nociones17(Pr)	Total_DDHH_Nociones(Pr)	X_DDHH_Nociones(Pr)	DDHH_Compromiso1(Pr)	DDHH_Compromiso2(Pr)	DDHH_Compromiso3(Pr)	DDHH_Compromiso4(Pr)	DDHH_Compromiso5(Pr)	DDHH_Compromiso6(Pr)	DDHH_Compromiso7(Pr)	DDHH_Compromiso8(Pr)	DDHH_Compromiso9(Pr)	DDHH_Compromiso10(Pr)	DDHH_Compromiso11(Pr)	DDHH_Compromiso12(Pr)	DDHH_Compromiso13(Pr)	DDHH_Compromiso14(Pr)	DDHH_Compromiso15(Pr)	DDHH_Compromiso16(Pr)	DDHH_Compromiso17(Pr)	DDHH_Compromiso18(Pr)	DDHH_Compromiso19(Pr)	DDHH_Compromiso20(Pr)	DDHH_Compromiso21(Pr)	DDHH_Compromiso22(Pr)	DDHH_Compromiso23(Pr)	DDHH_Compromiso24(Pr)	DDHH_Compromiso25(Pr)	Total_DDHH_Compromiso(Pr)	X_DDHH_Compromiso(Pr)	MICA1(Pr)
1	10	1	4	4	6	3	3	5	6	6	6	3	6	6	6	6	6	6	6	88	5.17647	6	6	6	6	6	6	6	6	6	6	6	6	6	6	6	6	6	6	6	6	6	6	6	6	6	150	6	6
1	10	1	1	4	1	5	2	2	2	7	4	4	4	3	1	5	4	4	4	57	3.35294	5	5	5	5	5	5	5	5	5	5	5	5	5	5	5	5	5	7	7	7	7	7	7	7	7	141	5.64	3
1	10	1	3	2	2	2	2	5	5	5	6	2	3	2	3	3	2	1	2	50	2.94118	7	7	6	7	1	6	6	6	2	7	7	7	7	7	7	7	7	5	6	7	7	7	6	6	7	155	6.2	2
1	10	1	7	7	7	7	4	7	7	4	7	5	7	7	7	4	7	4	7	105	6.17647	7	7	7	7	7	7	7	7	7	7	7	7	7	7	7	7	7	7	7	7	7	7	7	7	7	175	7	1
1	10	1	1	3	3	3	3	1	3	6	1	1	2	2	2	1	1	1	1	35	2.05882	7	7	7	7	7	7	5	5	7	7	7	7	3	2	5	6	7	1	1	7	6	7	1	7	7	140	5.6	1
1	10	1	7	7	7	7	7	7	7	7	7	6	7	7	7	7	7	7	7	118	6.94118	7	7	7	7	7	7	7	7	7	7	7	7	7	7	7	7	7	7	7	7	7	7	7	7	7	175	7	6
1	10	1	7	5	5	5	5	5	5	5	5	6	6	6	6	6	6	6	6	95	5.58824	7	5	5	5	5	5	5	5	5	4	4	6	6	6	6	6	6	6	6	6	6	6	6	6	6	139	5.56	6
1	10	1	1	1	2	2	2	1	1	4	1	1	1	1	3	1	1	1	1	25	1.47059	3	3	7	7	4	7	7	2	1	5	7	7	5	7	5	7	5	1	5	7	6	6	7	6	3	130	5.2	4
1	7	1	4	4	6	6	6	6	6	6	4	5	5	5	6	6	5	5	5	90	5.29412	6	6	6	6	7	6	5	7	4	7	7	7	6	6	7	7	7	7	7	6	6	7	7	7	7	161	6.44	4
1	7	1	7	4	3	2	4	2	2	5	1	1	1	2	1	1	1	6	1	44	2.58824	2	7	7	7	1	5	7	7	2	7	7	7	5	7	5	7	7	7	6	7	7	7	4	6	6	147	5.88	4
1	8	1	2	2	7	7	7	4	7	7	5	2	5	6	7	3	4	7	4	86	5.05882	7	7	7	7	1	7	5	4	6	7	7	7	3	6	7	7	7	6	7	7	5	7	4	6	6	150	6	1
1	7	1	6	6	6	6	6	6	6	6	6	6	6	5	6	6	6	6	6	101	5.94118	6	6	6	6	6	6	6	6	6	6	6	6	6	6	6	6	6	6	6	6	6	6	6	6	6	150	6	5
1	7	1	5	2	5	1	1	6	5	7	7	2	6	5	5	1	4	4	4	70	4.11765	5	5	6	6	6	6	6	6	6	2	4	4	6	6	6	7	7	6	6	6	6	7	7	7	7	146	5.84	6
1	7	1	1	1	1	3	3	3	3	3	3	1	3	1	4	2	2	2	1	37	2.17647	7	7	7	7	7	7	7	7	7	7	7	7	7	7	3	7	7	7	7	7	7	7	3	7	7	167	6.68	6
1	7	1	1	2	3	3	3	3	4	7	5	4	4	5	3	6	5	5	2	65	3.82353	7	7	7	7	1	7	7	6	1	7	7	6	7	7	6	7	7	6	6	6	7	7	7	7	6	156	6.24	2
1	7	1	3	3	7	5	5	5	5	5	5	3	5	1	4	1	3	4	1	65	3.82353	6	6	6	7	1	7	7	5	2	5	5	7	6	5	7	7	7	5	5	5	5	5	5	5	5	136	5.44	5
1	7	1	4	3	3	2	2	2	2	1	1	1	2	2	2	1	2	3	2	35	2.05882	5	7	6	7	1	7	6	6	1	5	7	6	4	5	7	7	7	3	2	6	7	6	6	6	7	137	5.48	2
1	7	1	3	2	2	5	2	3	2	5	3	2	3	4	4	5	4	2	2	53	3.11765	7	6	7	7	2	4	5	5	4	5	5	5	5	5	5	6	5	4	5	6	5	6	6	6	6	132	5.28	2
1	10	1	4	4	4	4	4	4	4	4	4	4	4	4	4	4	4	4	4	68	4	7	7	7	7	7	7	7	7	7	7	7	7	7	7	7	7	7	7	7	7	7	7	7	7	7	175	7	4
1	7	1	3	3	3	4	4	3	6	5	4	3	3	2	4	5	2	5	3	62	3.64706	6	7	5	7	2	7	6	6	1	5	7	7	4	7	6	6	4	5	7	7	6	7	5	6	5	141	5.64	5
1	7	1	7	5	6	7	7	7	6	7	7	5	5	5	5	5	5	5	5	99	5.82353	6	7	7	7	6	7	7	7	2	7	7	6	5	7	7	7	7	6	7	7	6	7	6	6	6	160	6.4	5
1	10	1	2	2	2	2	2	2	2	2	2	1	1	1	1	1	1	1	1	26	1.52941	7	7	7	7	7	7	7	7	7	7	7	7	7	7	7	7	7	7	7	7	7	7	7	7	7	175	7	1
1	10	1	7	5	1	1	1	1	1	6	7	3	4	4	4	2	3	3	3	56	3.29412	3	3	3	3	3	3	3	3	2	7	7	7	7	7	7	7	7	7	7	7	7	7	7	7	7	138	5.52	1
1	10	1	3	3	5	5	6	7	7	6	5	5	5	5	5	5	5	5	4	86	5.05882	6	6	7	7	1	7	7	6	1	7	7	7	5	6	6	7	7	7	7	7	6	7	7	6	6	153	6.12	5
1	10	1	1	1	5	4	1	6	7	4	6	3	5	2	4	3	3	7	1	63	3.70588	7	7	7	7	1	7	3	4	1	7	7	7	3	1	6	7	7	1	7	7	7	7	7	7	7	139	5.56	3
1	7	1	1	1	5	4	4	5	4	3	1	1	3	3	3	4	2	1	2	47	2.76471	7	7	7	7	1	6	3	7	7	7	7	7	5	7	7	5	7	3	7	7	5	5	7	4	7	149	5.96	6
1	7	1	2	3	2	2	3	2	3	2	2	1	3	3	2	3	3	2	1	39	2.29412	7	7	7	7	1	7	7	7	1	7	7	7	7	7	7	7	7	7	7	7	7	7	7	7	7	163	6.52	1
1	7	1	1	1	1	3	4	3	1	5	1	1	1	3	1	4	3	4	3	40	2.35294	7	7	7	7	1	7	7	7	1	7	7	7	7	7	7	7	7	6	6	7	7	7	7	7	6	160	6.4	2
1	7	1	2	2	3	4	5	4	5	6	6	1	2	1	2	2	1	2	2	50	2.94118	7	6	5	6	1	7	6	7	1	7	7	7	5	7	5	7	7	6	7	7	1	7	6	6	4	142	5.68	4
1	7	1	1	3	5	5	3	1	6	6	1	3	2	4	6	1	4	2	3	56	3.29412	6	3	7	6	5	7	5	1	6	5	5	7	4	6	6	7	7	5	7	7	7	6	5	4	4	138	5.52	5
1	12	1	5	5	5	5	5	5	5	5	5	4	5	5	5	5	5	5	5	84	4.94118	5	5	5	5	5	5	5	5	5	5	5	5	5	5	5	5	5	5	5	5	5	5	5	5	5	125	5	4
1	12	1	2	2	2	3	2	2	3	2	3	5	4	4	4	4	5	5	5	57	3.35294	5	5	5	5	6	5	4	4	4	5	5	4	5	4	5	4	5	4	4	5	4	5	4	4	4	114	4.56	2
1	11	1	4	4	4	2	1	1	1	1	1	3	3	2	2	2	3	2	3	39	2.29412	1	1	1	1	6	1	7	1	7	1	1	1	1	1	1	1	1	1	1	1	1	1	1	1	1	42	1.68	6
1	12	1	1	1	1	1	1	1	1	6	5	1	1	1	1	1	1	1	1	26	1.52941	6	6	6	7	7	7	7	7	7	7	7	7	7	7	7	7	7	7	7	7	7	7	7	7	7	172	6.88	1
1	12	1	5	6	6	6	7	7	7	7	7	5	6	7	6	6	6	7	6	107	6.29412	6	7	6	7	5	7	7	6	1	7	7	7	6	7	7	7	7	6	6	7	5	7	7	7	7	159	6.36	2
1	12	1	3	3	3	3	3	3	3	3	3	3	3	3	3	5	4	3	2	53	3.11765	5	5	5	5	5	5	5	5	5	6	6	6	6	6	6	6	6	5	5	5	5	6	5	5	5	134	5.36	5
1	12	1	2	2	3	1	3	3	3	2	1	3	2	2	2	2	3	2	2	38	2.23529	2	2	2	2	2	2	2	2	2	2	2	2	2	2	2	2	2	2	2	2	2	5	5	5	5	62	2.48	2
1	12	1	2	1	7	7	7	7	7	7	4	3	4	3	7	7	4	6	3	86	5.05882	7	7	7	6	2	7	7	7	7	7	7	7	4	7	7	7	7	7	7	7	7	6	7	7	7	165	6.6	4
1	12	1	6	5	6	6	6	6	6	6	6	5	5	5	5	4	4	4	4	89	5.23529	5	6	7	6	1	7	7	7	2	7	7	7	7	7	7	7	7	6	5	6	7	7	7	7	7	156	6.24	6
1	12	1	3	2	2	2	2	2	2	4	3	1	2	2	2	2	2	2	2	37	2.17647	4	7	6	7	1	7	3	4	3	5	5	3	2	7	5	7	5	3	7	7	7	7	5	7	7	131	5.24	1
1	11	1	4	2	4	4	7	4	2	1	7	3	3	3	2	1	2	3	3	55	3.23529	6	7	5	7	1	4	5	7	1	7	7	7	3	7	7	6	7	7	7	7	7	7	7	7	7	150	6	4
1	12	1	1	1	1	1	1	1	1	7	4	1	1	1	1	1	1	1	1	26	1.52941	7	7	7	7	1	7	7	7	1	7	7	7	4	4	7	7	7	7	7	7	7	7	7	7	7	157	6.28	1
1	12	1	4	4	4	4	4	4	4	4	4	4	4	4	4	4	4	4	4	68	4	7	7	6	7	5	7	5	6	6	7	7	7	7	7	7	7	7	5	5	7	6	7	5	7	7	161	6.44	3
1	12	1	1	2	2	3	3	3	3	3	3	2	2	2	2	2	2	2	2	39	2.29412	3	3	3	3	3	3	2	3	2	3	3	3	3	3	3	3	3	3	4	4	4	4	4	4	4	80	3.2	1
1	12	1	2	2	4	6	6	6	6	6	6	2	3	4	3	2	2	4	2	66	3.88235	7	7	4	5	2	7	5	6	6	7	7	6	6	7	6	7	7	1	2	7	5	7	2	4	4	134	5.36	6
1	11	1	4	4	6	6	6	6	5	6	5	3	4	4	6	3	2	5	4	79	4.64706	5	6	6	6	6	6	6	7	2	6	6	7	7	7	7	7	6	6	5	7	5	5	5	6	5	147	5.88	2
1	12	1	7	5	5	4	2	2	2	7	7	5	5	3	3	5	4	5	5	76	4.47059	6	7	6	6	1	7	7	6	3	7	7	7	1	5	7	7	7	3	3	5	7	7	4	4	4	134	5.36	2
1	12	1	5	6	4	5	5	5	5	6	5	4	6	7	5	6	4	5	4	87	5.11765	7	6	6	6	3	7	5	3	5	7	5	7	5	6	6	6	5	4	7	7	6	7	2	2	6	136	5.44	1
1	12	1	3	3	5	5	4	4	4	5	4	5	5	5	5	5	5	5	5	77	4.52941	6	6	6	6	6	6	6	6	4	6	6	6	6	6	6	6	6	4	2	6	5	7	3	4	6	137	5.48	2
1	12	1	1	2	4	4	3	4	4	5	4	1	2	2	4	4	3	4	3	54	3.17647	6	6	5	7	1	6	4	5	6	6	7	6	4	6	6	6	6	5	4	6	5	7	4	5	5	134	5.36	3
1	12	1	5	5	5	4	5	3	3	2	5	3	4	3	4	4	3	4	3	65	3.82353	3	4	5	6	2	7	4	4	2	6	7	6	4	7	5	7	7	6	5	5	6	7	7	7	4	133	5.32	2
1	12	1	5	5	5	5	5	5	5	5	5	4	4	4	4	4	4	4	4	77	4.52941	5	5	5	5	1	6	6	5	1	6	6	6	5	6	6	6	6	5	4	5	5	5	5	5	5	125	5	4
1	12	1	5	5	7	7	7	7	7	7	7	5	6	6	7	7	6	5	5	106	6.23529	7	7	7	7	1	7	7	7	7	7	7	7	7	7	7	7	7	4	4	7	7	7	7	7	7	163	6.52	6
1	12	1	6	6	6	4	4	1	4	7	7	5	5	4	6	6	6	6	6	89	5.23529	7	7	7	7	1	7	7	7	1	7	7	7	7	7	7	7	7	5	4	7	1	7	7	7	7	152	6.08	1
1	12	1	1	1	4	4	4	4	4	7	4	4	4	4	4	4	4	7	1	65	3.82353	7	7	4	4	1	7	7	7	1	7	7	7	4	7	7	7	7	4	4	7	4	7	1	7	4	136	5.44	1
1	11	1	4	4	1	1	1	1	1	1	1	4	2	3	2	3	4	4	3	40	2.35294	1	1	1	1	1	1	1	1	3	1	1	1	2	1	1	1	1	2	1	1	7	1	3	1	1	37	1.48	1
1	12	1	6	5	7	7	4	5	6	6	6	4	5	4	5	4	4	4	5	87	5.11765	7	7	7	7	1	7	7	7	7	6	7	6	6	7	6	7	7	4	7	7	7	6	5	7	6	158	6.32	4
1	12	1	1	2	3	3	2	3	3	3	2	2	2	2	3	2	2	2	2	39	2.29412	3	3	4	4	3	1	3	3	2	4	3	3	2	2	3	3	3	2	1	3	2	3	3	3	3	69	2.76	1
1	12	1	3	3	3	6	7	7	6	7	7	2	5	4	6	6	2	4	4	82	4.82353	7	7	7	7	1	7	7	7	7	7	7	7	7	7	7	7	7	7	7	7	7	7	7	7	7	169	6.76	3
1	12	1	3	3	3	5	5	5	5	7	7	3	5	3	6	6	3	6	3	78	4.58824	7	7	7	7	1	7	7	1	4	6	6	4	4	5	5	7	7	1	1	4	7	7	1	4	4	121	4.84	5
1	12	1	2	4	7	6	7	6	7	7	4	5	5	4	5	4	4	3	2	82	4.82353	6	7	7	6	3	7	5	6	4	6	7	7	4	6	6	7	7	6	6	7	6	6	4	6	5	147	5.88	5
1	12	1	6	4	6	7	7	6	5	7	6	5	5	4	3	5	3	5	4	88	5.17647	7	7	7	7	1	7	1	6	7	7	7	7	7	7	7	7	7	7	7	7	5	7	7	7	7	160	6.4	1
1	12	1	6	6	6	6	7	5	5	7	7	6	6	7	6	6	6	6	7	105	6.17647	6	7	7	7	3	7	6	7	4	7	7	7	4	7	7	7	7	7	6	7	5	7	5	7	7	158	6.32	1
1	12	1	1	1	3	2	2	4	5	7	2	1	1	1	4	1	3	2	2	42	2.47059	2	6	3	3	4	7	4	6	1	6	6	6	4	4	3	6	6	6	6	6	6	6	3	5	5	120	4.8	4
1	12	1	3	3	4	3	5	6	5	7	5	4	4	4	4	4	4	4	4	73	4.29412	7	7	7	7	3	7	7	7	4	7	7	7	7	6	7	7	7	7	7	7	2	7	7	7	7	162	6.48	3
1	12	1	2	2	3	3	3	1	4	5	5	2	2	2	2	2	2	2	2	44	2.58824	5	4	6	6	1	2	7	5	3	4	6	6	4	4	2	7	2	5	3	6	5	7	7	5	2	114	4.56	5
1	12	1	5	5	4	6	6	5	6	7	7	4	4	4	5	4	4	4	4	84	4.94118	7	7	6	7	1	7	5	7	3	7	7	7	2	7	7	7	7	4	4	7	5	7	5	7	7	147	5.88	4
1	12	1	4	5	4	7	4	7	3	6	5	5	7	7	7	4	6	7	6	94	5.52941	7	7	7	6	4	6	7	7	6	7	7	5	6	7	7	7	7	7	7	7	7	7	3	2	6	156	6.24	1
1	12	1	2	2	3	3	3	3	3	3	2	3	3	3	3	3	2	4	3	48	2.82353	6	5	6	5	2	7	3	4	4	3	6	5	3	3	4	6	6	3	1	6	5	6	4	3	4	110	4.4	3
1	12	1	5	6	7	7	7	5	7	7	6	5	4	1	7	1	3	5	4	87	5.11765	6	6	7	7	1	7	6	7	1	6	7	7	6	7	7	7	7	7	7	7	7	7	6	7	7	157	6.28	1
1	12	1	2	3	4	5	4	2	6	6	6	5	5	5	4	4	4	3	4	72	4.23529	6	7	6	7	1	7	5	7	4	6	6	7	3	4	5	7	7	7	5	6	4	6	3	5	4	135	5.4	2
1	12	1	1	5	5	4	4	5	5	5	4	1	5	5	5	4	4	2	4	68	4	3	6	5	6	1	6	5	4	4	7	7	7	4	7	7	7	7	2	2	7	5	4	4	7	7	131	5.24	5
1	12	1	7	7	5	7	5	5	5	6	7	7	6	5	6	3	6	6	6	99	5.82353	7	7	5	5	2	7	6	7	4	6	7	7	3	6	6	7	7	4	6	7	5	6	5	5	5	142	5.68	2
1	12	1	6	6	6	7	7	5	6	6	7	6	6	7	7	7	7	6	7	109	6.41176	7	7	6	7	1	7	6	6	2	6	7	6	5	6	6	7	7	2	3	7	7	7	3	5	7	140	5.6	3
1	12	1	1	4	7	4	5	3	1	4	7	3	5	4	3	4	4	7	4	70	4.11765	4	6	5	7	1	7	7	7	7	7	7	7	3	7	7	7	7	5	5	5	5	5	4	4	5	141	5.64	5
1	12	1	1	1	4	4	4	4	4	6	4	4	4	5	4	5	4	7	4	69	4.05882	7	7	6	6	4	7	7	5	4	7	7	7	7	7	7	7	7	7	5	7	7	7	7	5	7	161	6.44	6
1	12	1	7	7	7	4	4	4	6	7	7	1	5	5	4	7	5	4	5	89	5.23529	7	7	7	7	1	7	7	7	1	7	7	7	4	5	5	5	5	7	7	7	7	7	7	7	7	152	6.08	1
1	12	1	5	5	7	7	6	7	6	6	5	4	4	4	4	3	4	5	3	85	5	6	7	6	6	1	6	5	6	2	6	6	6	4	4	6	6	6	4	4	6	6	6	6	5	6	132	5.28	5
1	12	1	1	1	2	3	4	4	4	4	3	3	4	4	4	1	3	3	3	51	3	5	6	4	6	3	6	6	4	3	5	6	6	4	6	4	4	6	3	3	4	3	6	3	4	4	114	4.56	3
1	12	1	2	3	5	6	6	1	6	4	6	5	6	4	5	7	5	5	4	80	4.70588	7	6	6	6	4	7	5	6	3	6	7	7	4	5	5	7	7	3	4	5	5	7	4	4	5	135	5.4	1
1	12	1	2	2	6	7	5	4	7	3	7	4	2	6	7	6	6	3	3	80	4.70588	7	6	7	7	1	5	1	4	1	6	7	6	4	7	7	7	7	1	7	7	6	2	6	4	4	127	5.08	6
1	12	1	4	3	6	7	4	5	4	7	7	3	3	4	5	7	3	4	3	79	4.64706	7	4	4	4	4	4	4	4	4	4	7	7	4	5	4	5	5	4	3	7	4	1	6	5	4	114	4.56	1
1	12	1	7	5	7	1	4	1	1	5	1	3	5	2	1	4	3	4	4	58	3.41176	1	5	7	6	2	7	7	5	1	5	7	5	4	7	6	7	7	5	5	7	7	7	6	6	4	136	5.44	2
1	12	1	5	4	5	5	4	4	3	4	5	3	7	4	5	5	4	6	5	78	4.58824	7	7	7	7	1	7	5	7	1	7	7	7	7	7	7	7	7	3	4	7	7	5	5	7	7	150	6	1
1	12	1	1	1	2	2	2	2	3	2	2	1	1	2	2	2	3	1	2	31	1.82353	3	3	3	1	1	3	1	2	1	3	3	3	2	3	3	3	3	2	1	3	2	3	3	2	3	60	2.4	2
1	12	1	3	2	2	1	2	1	1	5	1	1	2	1	2	1	1	1	1	28	1.64706	5	7	7	7	1	7	7	7	1	7	7	7	1	5	7	7	7	7	7	7	7	7	5	7	7	151	6.04	1
1	12	1	7	5	4	1	2	5	5	4	6	3	3	3	5	5	1	5	5	69	4.05882	5	7	3	4	1	7	5	5	7	6	7	6	5	7	6	7	7	6	5	4	4	5	6	7	5	137	5.48	1
1	12	1	4	4	4	1	1	6	6	5	4	3	2	4	6	4	4	4	3	65	3.82353	5	7	4	4	1	7	6	6	7	7	7	5	3	7	4	6	7	7	4	7	4	4	6	5	6	136	5.44	4
1	12	1	1	1	1	1	1	1	1	1	1	1	1	1	1	1	1	1	1	17	1	2	2	2	2	2	2	2	2	2	2	2	2	2	2	2	2	2	2	2	2	2	2	2	2	2	50	2	2
1	11	1	7	7	7	7	7	7	7	7	5	5	7	7	7	7	6	4	6	110	6.47059	7	6	7	7	1	7	6	7	3	7	7	7	4	7	7	7	7	5	7	7	7	7	7	6	7	157	6.28	1
1	12	1	3	2	6	5	5	5	5	7	5	3	5	5	6	5	5	5	5	82	4.82353	7	7	7	6	1	6	6	7	4	7	7	7	4	7	7	7	7	7	6	7	7	7	7	7	7	159	6.36	2
1	12	1	1	2	4	7	4	4	5	7	4	2	5	3	4	5	1	5	2	65	3.82353	4	6	6	7	1	1	5	5	3	7	7	5	3	4	6	6	6	4	5	5	4	3	1	3	5	112	4.48	3
1	7	1	3	4	4	5	5	4	5	7	7	4	4	7	4	4	4	4	4	79	4.64706	7	7	7	7	7	7	7	7	1	6	7	6	6	7	6	7	6	6	7	7	7	7	7	7	7	163	6.52	2
1	7	1	3	5	1	2	6	6	2	7	6	1	7	4	5	5	2	2	4	68	4	7	6	7	7	1	7	7	5	1	7	7	7	7	7	7	7	7	7	7	7	7	7	6	7	7	159	6.36	6
1	7	1	3	5	4	4	4	2	5	6	1	1	2	2	7	1	2	5	3	57	3.35294	5	7	7	7	7	7	7	5	1	7	7	7	4	4	4	5	5	6	7	7	7	7	7	7	5	149	5.96	2
1	8	1	5	5	7	7	7	7	7	7	7	7	7	7	7	7	7	7	7	115	6.76471	7	7	7	7	7	7	7	7	7	7	7	7	7	7	7	7	7	7	7	7	7	7	7	7	7	175	7	4
1	8	1	4	4	6	6	4	6	6	5	7	4	3	3	6	6	4	4	4	82	4.82353	6	6	7	7	2	7	7	7	1	7	7	7	4	7	5	7	7	5	6	7	7	7	7	7	4	151	6.04	1
1	8	1	7	7	7	7	7	7	7	7	7	5	6	3	4	4	5	3	4	97	5.70588	7	7	7	7	1	7	7	7	1	7	7	7	7	7	7	7	7	3	3	3	3	3	2	3	3	130	5.2	1
1	8	1	1	1	7	7	1	2	2	7	7	1	1	4	4	1	1	5	3	55	3.23529	7	7	7	7	7	7	7	7	7	7	7	7	7	7	7	7	7	5	7	7	7	7	7	7	7	173	6.92	2
1	8	1	1	2	7	2	2	6	2	6	2	2	2	2	2	5	2	5	2	52	3.05882	7	7	7	7	5	7	7	5	2	7	7	7	3	7	7	7	7	5	6	7	4	7	4	7	7	153	6.12	3
1	8	1	1	5	4	3	2	2	2	5	2	4	6	5	2	1	5	4	4	57	3.35294	7	5	7	7	1	5	6	7	1	5	7	6	7	7	7	7	7	6	7	7	7	7	7	6	6	152	6.08	1
1	8	1	2	2	1	7	2	3	1	2	2	6	7	5	7	5	5	6	6	69	4.05882	5	7	6	5	6	5	6	6	6	5	5	5	7	6	5	6	6	6	6	6	7	7	5	6	5	145	5.8	2
1	8	1	1	5	6	4	5	4	4	4	3	4	5	5	3	3	4	2	4	66	3.88235	5	5	3	5	5	7	5	5	7	4	6	5	4	5	4	5	4	1	3	4	4	5	5	5	5	116	4.64	4
1	7	1	2	5	4	4	6	6	2	6	5	2	5	4	6	5	5	2	4	73	4.29412	6	6	6	6	1	7	6	5	2	6	6	7	5	6	6	7	7	4	6	5	6	7	6	6	5	140	5.6	5
1	7	1	1	1	3	2	2	1	1	7	2	1	3	2	1	4	3	2	2	38	2.23529	7	7	4	7	3	7	7	7	1	7	7	7	7	7	7	7	7	1	4	7	7	7	4	5	7	148	5.92	3
2	7	1	5	5	6	7	6	6	7	6	7	3	2	4	4	6	3	4	2	83	4.88235	7	7	7	7	1	7	7	6	1	7	2	7	3	5	6	7	7	2	2	7	7	5	5	5	7	134	5.36	2
2	7	1	4	4	4	6	5	5	6	7	7	4	4	4	4	4	4	4	4	80	4.70588	7	6	7	7	7	7	7	6	7	7	7	6	7	7	7	7	7	7	7	7	7	7	7	7	5	170	6.8	6
2	7	1	5	5	7	7	6	5	6	6	7	4	5	5	6	5	4	6	5	94	5.52941	6	5	6	7	3	6	5	6	2	4	6	7	6	7	6	7	5	5	6	7	5	7	7	6	6	143	5.72	5
2	7	1	7	7	7	7	7	7	7	7	7	7	7	7	7	7	7	7	7	119	7	7	7	7	7	7	7	7	7	7	7	7	7	7	7	7	7	7	7	7	7	7	7	5	7	7	173	6.92	3
2	7	1	4	7	7	6	5	7	6	7	7	6	7	7	7	7	7	7	7	111	6.52941	5	7	7	7	7	6	6	7	6	7	7	7	7	6	7	6	6	5	2	7	7	7	5	7	7	158	6.32	1
2	7	1	4	4	5	4	5	5	5	7	6	4	4	6	6	7	6	7	6	91	5.35294	7	7	7	7	1	7	7	7	1	7	7	7	7	7	7	7	7	7	7	7	7	7	7	7	7	163	6.52	6
2	7	1	5	3	7	4	5	5	6	3	4	4	7	3	4	2	5	6	5	78	4.58824	6	6	4	7	2	7	4	6	4	7	7	7	3	7	7	7	7	6	6	7	5	7	6	6	7	148	5.92	5
2	7	1	7	7	7	7	7	7	7	7	7	7	7	7	7	7	7	7	7	119	7	7	7	7	7	7	7	7	7	7	7	7	7	7	7	7	7	7	7	7	7	7	7	7	7	7	175	7	1
2	7	1	1	1	7	7	1	2	1	1	1	1	1	2	1	2	1	1	1	32	1.88235	1	7	1	1	1	1	1	1	1	1	1	7	7	7	1	7	1	1	7	7	1	1	1	1	1	67	2.68	1
2	7	1	4	4	7	7	7	7	7	6	6	7	6	6	6	6	6	6	6	104	6.11765	7	7	7	6	6	7	6	4	7	7	7	7	7	7	7	7	7	7	7	7	6	7	6	7	7	167	6.68	6
2	7	1	3	2	3	2	4	1	2	3	1	3	2	2	1	4	2	2	3	40	2.35294	2	3	2	6	5	4	5	4	5	5	7	5	3	6	3	7	5	6	5	7	5	3	5	5	1	114	4.56	5
2	7	1	7	6	6	6	6	6	6	6	6	6	6	6	6	6	6	6	6	103	6.05882	6	6	6	6	6	6	6	6	6	6	6	6	6	6	6	6	6	6	6	6	6	6	6	6	6	150	6	5
2	7	1	2	2	2	3	3	2	2	6	6	6	2	6	2	5	5	6	5	65	3.82353	2	6	6	6	2	2	4	4	2	6	6	7	6	7	5	6	6	6	6	6	2	2	2	5	5	117	4.68	2
2	7	1	7	6	3	2	3	3	2	6	4	3	3	3	3	3	3	3	3	60	3.52941	6	6	6	6	6	6	6	6	6	5	5	5	5	5	5	5	5	7	6	6	6	6	6	6	6	143	5.72	4
2	7	1	6	6	7	6	5	6	7	7	5	4	5	4	4	3	2	4	4	85	5	7	7	5	7	1	7	5	5	1	7	7	7	5	7	6	7	7	6	7	7	7	7	5	6	6	149	5.96	6
2	7	1	7	6	7	6	6	5	5	6	7	5	6	6	6	4	5	3	5	95	5.58824	7	6	7	7	7	6	4	6	5	5	7	6	5	3	4	6	6	7	4	5	6	7	4	5	5	140	5.6	3
2	7	1	5	5	4	5	4	4	4	7	6	5	5	5	5	5	4	7	6	86	5.05882	7	6	6	6	1	5	4	4	1	6	7	5	3	5	5	7	6	5	5	5	6	5	5	5	6	126	5.04	1
2	7	1	3	3	3	4	4	4	4	5	4	2	2	3	3	3	2	2	2	53	3.11765	5	6	6	7	5	7	7	6	5	6	7	6	6	7	7	7	7	3	4	5	5	4	4	4	5	141	5.64	4
2	7	1	2	5	7	7	6	7	7	6	6	4	5	6	6	6	5	7	5	97	5.70588	6	7	6	7	1	6	6	4	6	7	7	7	2	7	7	7	7	5	7	7	4	7	3	7	7	147	5.88	5
2	7	1	5	3	6	4	6	7	6	7	7	6	7	6	6	7	7	7	6	103	6.05882	7	7	6	7	7	7	7	4	3	7	7	7	7	7	7	7	7	3	5	7	4	7	7	7	7	158	6.32	1
2	7	1	5	7	7	5	7	5	4	6	6	4	5	6	5	6	4	6	6	94	5.52941	7	7	7	7	2	7	7	6	2	7	7	7	7	7	7	7	7	7	6	7	7	5	7	7	4	158	6.32	5
2	7	1	6	6	6	3	4	4	5	4	6	4	5	3	4	4	2	4	2	72	4.23529	6	6	6	6	2	4	2	6	4	6	6	6	4	6	2	6	6	6	2	6	6	6	4	4	4	122	4.88	6
2	7	1	7	7	2	3	7	5	5	7	7	4	7	1	3	4	5	1	7	82	4.82353	7	7	7	7	1	7	5	7	1	7	7	7	4	7	7	7	7	7	7	7	7	7	7	7	7	158	6.32	1
2	7	1	5	5	7	7	7	7	7	7	5	5	5	5	6	6	5	7	6	102	6	7	7	5	7	3	7	5	7	1	7	7	7	6	7	7	7	7	6	7	7	7	7	7	7	7	159	6.36	2
2	7	1	4	4	6	7	7	4	7	7	4	3	5	3	5	5	4	4	2	81	4.76471	7	7	7	7	1	4	3	7	7	7	7	7	6	7	7	7	7	7	6	7	7	7	7	7	7	160	6.4	6
2	7	1	3	3	7	3	3	3	3	3	3	4	4	4	4	4	4	4	4	63	3.70588	4	4	4	4	4	3	1	3	1	4	7	3	4	4	4	4	4	4	4	4	4	4	4	4	4	94	3.76	4
2	7	1	1	2	6	7	7	5	7	6	5	3	6	4	5	4	3	5	4	80	4.70588	4	6	4	5	2	3	2	7	4	6	7	5	4	6	6	5	6	1	5	5	1	4	4	4	3	109	4.36	2
2	7	1	1	1	4	4	4	4	3	5	3	1	2	3	2	1	2	2	2	44	2.58824	5	6	3	4	2	5	5	5	1	6	6	6	6	6	5	3	3	6	5	7	4	6	1	6	4	116	4.64	1
2	7	1	2	4	7	5	6	5	6	7	6	2	3	6	5	6	6	5	6	87	5.11765	7	7	7	5	7	7	3	5	7	2	1	7	6	7	7	7	7	2	7	7	1	7	1	2	7	133	5.32	4
2	7	1	2	2	3	2	2	2	3	3	3	3	4	3	3	3	3	3	3	47	2.76471	4	6	6	3	3	6	4	4	3	4	4	4	2	3	3	3	3	4	4	4	3	3	1	3	3	90	3.6	4
2	7	1	5	5	6	6	6	2	7	7	7	4	4	5	7	6	6	6	6	95	5.58824	4	6	4	7	5	7	5	7	4	6	7	7	4	5	7	7	6	5	4	5	4	7	7	5	6	141	5.64	5
2	7	1	6	6	6	6	6	5	3	4	6	4	5	6	6	3	3	4	4	83	4.88235	7	7	7	7	7	7	3	7	1	7	7	7	7	7	7	7	7	7	7	7	7	7	7	7	7	165	6.6	4
2	7	1	5	7	7	7	7	7	7	7	7	7	7	7	7	7	7	7	7	117	6.88235	7	7	7	7	7	7	5	7	1	7	7	7	7	7	7	7	7	7	7	7	7	7	7	7	7	167	6.68	4
2	11	1	7	7	7	7	7	7	7	7	7	7	7	7	7	7	7	7	7	119	7	7	7	7	7	7	7	7	7	7	7	7	7	7	7	7	7	7	7	7	7	7	7	7	7	7	175	7	6
2	11	1	5	4	6	6	5	5	5	6	6	3	5	2	5	3	4	3	6	79	4.64706	4	4	4	4	4	4	4	4	4	6	5	4	5	5	5	5	4	6	7	6	6	6	6	6	6	124	4.96	4
2	11	1	5	5	5	5	5	5	5	5	5	4	4	4	4	4	4	4	4	77	4.52941	4	4	4	4	4	4	4	4	4	7	6	6	6	6	7	7	6	7	7	7	7	7	7	7	7	143	5.72	5
2	11	1	1	1	1	1	1	1	1	1	1	1	1	1	1	1	1	1	1	17	1	1	1	1	1	1	1	1	1	1	1	1	1	1	1	1	1	1	1	1	1	1	1	1	1	1	25	1	1
2	11	1	4	4	4	4	4	4	4	4	4	4	4	4	4	4	4	4	4	68	4	7	7	7	7	7	7	7	7	7	7	7	7	7	7	7	7	7	5	3	7	7	7	7	7	7	169	6.76	4
2	11	1	5	5	5	5	5	5	5	5	5	4	4	4	5	5	5	5	5	82	4.82353	7	7	7	7	7	7	7	4	6	7	7	7	7	7	7	7	7	5	5	5	5	6	6	5	5	157	6.28	4
2	11	1	7	6	5	3	5	5	5	7	7	5	7	7	7	6	7	7	7	103	6.05882	7	7	7	7	1	7	7	7	7	7	7	7	7	7	7	7	7	3	3	2	3	3	3	3	3	136	5.44	1
2	11	1	3	5	7	7	7	7	7	7	7	3	6	6	6	6	4	7	4	99	5.82353	6	7	6	7	7	7	4	5	1	5	7	6	4	5	7	7	7	4	6	7	7	7	4	5	7	145	5.8	1
2	11	1	1	1	6	1	6	7	6	6	7	6	7	1	3	1	4	4	4	71	4.17647	7	7	7	7	7	7	7	7	1	7	7	7	7	7	7	7	7	3	1	7	7	7	7	7	7	159	6.36	6
2	11	1	7	7	5	5	5	5	5	7	5	6	5	3	5	5	4	5	4	88	5.17647	7	7	6	7	1	7	7	5	2	7	7	7	6	6	7	7	7	6	6	7	7	7	7	7	7	157	6.28	5
2	11	1	3	3	5	5	5	5	5	6	6	3	3	5	5	6	5	5	6	81	4.76471	7	7	5	5	1	3	3	5	6	7	7	7	5	7	7	7	7	5	5	7	7	7	5	5	7	144	5.76	4
2	11	1	1	1	7	7	2	4	4	4	4	1	4	4	4	4	4	2	4	61	3.58824	7	7	7	7	7	7	6	4	7	7	7	7	1	7	7	7	7	7	3	7	7	7	7	7	4	158	6.32	4
2	11	1	6	6	6	4	4	4	3	4	4	3	3	3	4	4	4	4	4	70	4.11765	4	4	4	4	4	4	4	3	4	5	5	5	5	5	5	5	5	5	5	5	5	5	5	5	5	115	4.6	5
2	11	1	7	5	7	5	7	6	6	7	7	6	6	5	6	6	5	7	6	104	6.11765	7	7	7	7	5	7	7	6	2	7	7	7	7	7	7	7	7	7	7	7	7	7	5	7	7	165	6.6	2
2	11	1	5	5	7	6	6	7	6	7	7	5	7	7	6	5	6	6	7	105	6.17647	3	7	7	6	6	6	5	4	1	6	7	5	7	6	6	5	6	2	2	3	1	2	2	3	2	110	4.4	1
2	11	1	1	2	3	7	7	2	3	6	6	2	2	2	6	5	4	6	2	66	3.88235	7	7	7	7	7	7	7	7	5	5	7	7	7	7	7	7	7	4	7	7	7	7	7	7	7	168	6.72	1
2	11	1	5	5	7	5	7	5	5	7	6	5	5	6	5	6	5	6	6	96	5.64706	7	7	6	6	1	6	6	6	5	5	5	5	5	6	5	6	6	5	5	6	2	5	5	4	6	131	5.24	1
2	11	1	4	3	4	4	4	4	3	4	4	4	4	3	3	4	3	4	3	62	3.64706	3	4	4	4	4	4	4	4	3	5	4	4	5	5	5	5	5	3	3	3	4	4	4	4	4	101	4.04	4
2	11	1	4	4	4	4	4	4	4	4	4	3	3	3	3	3	3	3	3	60	3.52941	6	6	6	6	6	6	6	6	6	7	7	7	7	7	7	7	7	5	5	5	5	5	5	5	5	150	6	5
2	11	1	6	5	4	4	5	4	5	5	5	5	5	4	5	5	4	6	5	82	4.82353	5	5	5	5	5	5	5	5	5	5	5	5	4	5	5	5	5	4	5	5	5	6	4	5	5	123	4.92	3
2	7	1	7	7	7	7	7	7	7	7	7	7	7	7	7	7	7	7	7	119	7	7	7	7	7	7	7	7	7	7	7	7	7	7	7	7	7	7	7	7	7	7	7	7	7	7	175	7	1
2	7	1	1	1	7	4	4	4	4	4	1	1	6	1	4	3	1	7	1	54	3.17647	7	5	7	7	1	7	4	3	1	5	7	7	7	7	7	7	7	4	1	7	1	2	2	2	1	116	4.64	6
2	10	1	4	3	1	2	1	1	1	7	2	1	3	2	1	3	3	4	2	41	2.41176	6	7	7	7	1	7	7	7	1	7	7	7	7	7	7	7	7	6	6	7	7	7	6	7	7	159	6.36	1
2	10	1	6	6	5	4	6	4	3	7	6	3	5	5	5	2	3	5	5	80	4.70588	7	7	7	7	1	7	6	7	7	4	4	4	3	4	4	4	4	3	6	6	7	7	5	5	7	133	5.32	3
2	10	1	6	5	6	5	4	4	3	4	4	5	6	6	6	5	6	5	5	85	5	7	7	6	5	4	5	5	4	3	6	7	5	5	5	6	6	7	4	6	6	3	6	4	5	6	133	5.32	3
2	10	1	5	7	7	5	5	5	5	7	5	5	5	4	6	5	4	3	4	87	5.11765	7	7	7	7	1	7	6	4	1	7	7	7	7	7	7	7	7	5	6	7	7	7	2	4	4	145	5.8	4
2	10	1	6	6	3	6	6	6	6	7	7	7	7	5	7	6	4	7	7	103	6.05882	7	7	7	7	7	7	6	6	7	7	7	7	7	7	7	7	7	6	6	6	6	7	7	7	7	169	6.76	5
2	10	1	7	7	6	6	6	6	7	7	7	5	6	6	7	5	5	7	7	107	6.29412	7	7	7	7	7	7	7	7	7	7	7	7	7	7	7	7	7	7	7	7	7	7	7	7	7	175	7	5
2	10	1	4	3	6	4	3	4	4	7	7	4	5	5	6	6	5	6	5	84	4.94118	7	7	7	7	1	7	6	6	1	7	7	7	5	7	7	7	7	6	7	7	7	7	7	7	5	156	6.24	1
2	10	1	2	3	2	3	3	2	3	5	3	5	3	4	5	5	3	3	3	57	3.35294	6	7	7	6	1	7	2	5	2	5	7	6	5	7	6	6	7	5	3	7	7	5	3	5	4	131	5.24	4
2	10	1	6	7	7	6	6	6	6	7	7	6	7	6	6	6	7	7	6	109	6.41176	6	7	5	4	5	7	5	7	3	7	7	7	5	7	7	7	7	6	6	7	7	7	7	7	7	157	6.28	1
2	10	1	2	3	1	2	5	4	2	6	7	4	5	3	2	4	2	5	1	58	3.41176	7	7	7	7	2	7	2	3	1	7	7	7	7	7	6	7	7	5	5	5	5	5	5	5	5	138	5.52	4
2	10	1	5	6	3	1	2	3	4	5	6	6	6	6	5	2	5	1	6	72	4.23529	7	7	7	7	1	7	7	4	1	7	7	7	6	5	7	7	7	4	7	7	7	7	5	7	4	149	5.96	1
2	10	1	2	3	3	2	4	4	4	7	6	3	4	2	3	2	3	4	3	59	3.47059	7	7	7	7	7	7	7	7	7	7	7	7	7	7	7	7	7	5	6	5	5	5	5	5	5	160	6.4	4
2	10	1	7	7	7	7	7	7	7	7	7	6	6	6	7	6	6	6	6	112	6.58824	6	6	7	7	1	6	6	5	4	7	7	6	5	6	7	7	7	5	5	6	6	6	7	7	7	149	5.96	5
2	10	1	4	7	7	4	4	4	3	4	3	4	3	4	5	4	5	5	5	75	4.41176	7	7	7	7	7	6	7	6	2	6	7	6	7	6	5	6	5	7	6	7	7	7	6	6	6	156	6.24	2
2	10	1	3	3	4	4	4	4	4	3	4	4	4	3	4	4	4	4	5	65	3.82353	4	4	3	4	3	4	4	4	4	4	4	4	4	4	4	3	4	4	4	4	4	4	4	4	4	97	3.88	4
2	10	1	7	7	7	5	2	2	1	7	7	3	7	3	5	6	2	7	2	80	4.70588	7	7	7	7	1	7	7	7	1	7	7	6	1	7	7	7	7	5	3	7	7	7	7	7	7	150	6	1
2	10	1	6	7	5	5	4	4	3	6	6	6	7	4	4	2	4	5	6	84	4.94118	7	7	7	7	1	7	6	7	2	7	7	6	5	7	6	7	6	7	7	7	6	7	7	7	7	157	6.28	1
2	10	1	4	4	7	7	7	7	7	6	7	4	5	6	7	1	6	7	4	96	5.64706	7	7	7	7	1	7	5	5	7	7	7	7	3	6	7	7	7	2	2	7	1	1	5	3	7	132	5.28	3
2	10	1	7	7	7	6	6	4	4	7	7	7	7	5	5	4	5	6	5	99	5.82353	7	7	7	6	1	7	2	6	1	7	7	7	6	6	6	6	6	5	6	7	1	7	5	6	7	139	5.56	1
2	10	1	7	5	4	5	2	1	3	7	7	5	4	6	4	6	3	6	4	79	4.64706	7	7	7	7	1	7	5	5	1	7	7	7	6	7	7	7	7	2	2	7	7	1	7	7	7	142	5.68	4
2	10	1	4	5	3	2	3	2	3	7	5	3	5	5	3	4	3	5	3	65	3.82353	7	7	7	7	1	7	4	6	1	7	7	7	6	7	7	7	7	7	7	7	7	7	5	7	7	156	6.24	4
2	10	1	5	5	2	7	5	3	4	6	7	1	4	3	5	5	2	4	4	72	4.23529	7	7	7	7	1	7	7	7	1	7	7	7	1	7	7	7	7	3	3	7	7	7	7	7	7	149	5.96	5
2	10	1	4	4	6	6	6	6	6	7	7	3	6	6	5	6	4	7	4	93	5.47059	7	6	7	7	1	7	4	4	1	6	7	6	1	7	6	7	7	6	5	7	7	7	6	6	6	141	5.64	2
2	10	1	6	6	6	3	5	3	3	7	7	3	4	3	3	3	4	6	5	77	4.52941	7	7	7	7	1	6	4	7	1	7	7	6	4	7	6	7	7	5	7	7	1	6	4	7	7	142	5.68	2
2	10	1	6	6	2	3	2	1	3	6	6	5	5	3	3	2	1	5	4	63	3.70588	7	7	7	7	1	7	5	6	1	7	7	7	7	7	6	7	7	7	7	7	7	7	6	7	5	156	6.24	4
2	10	1	6	6	6	6	4	6	6	7	7	5	6	6	6	6	6	6	5	100	5.88235	7	6	7	6	4	7	6	6	1	7	7	6	6	7	7	7	7	2	5	7	7	7	5	6	6	149	5.96	1
2	12	1	5	3	3	5	5	5	5	6	6	5	4	5	5	5	5	4	5	81	4.76471	6	7	6	7	1	7	7	7	1	7	7	7	7	7	7	7	7	7	7	7	7	7	7	7	7	161	6.44	1
2	10	1	2	2	1	2	1	1	1	2	3	3	3	3	2	3	3	2	3	37	2.17647	3	2	2	2	3	3	3	3	3	2	2	2	3	3	3	3	3	3	3	2	2	3	3	3	3	67	2.68	3
2	10	1	5	5	3	2	4	4	4	5	5	4	5	5	5	5	5	5	5	76	4.47059	7	6	6	6	1	7	5	5	1	6	6	6	6	6	6	6	6	5	5	5	6	6	6	6	6	137	5.48	5
2	10	1	7	7	6	6	4	4	4	6	6	4	4	6	6	6	6	6	6	94	5.52941	4	4	6	6	6	6	6	6	6	6	6	6	6	6	6	6	6	4	4	4	4	4	4	4	4	130	5.2	4
2	10	1	5	4	1	1	3	4	3	5	7	4	5	5	4	2	5	5	5	68	4	7	7	5	5	2	7	5	6	7	7	7	7	5	6	6	7	7	5	7	7	7	7	3	7	4	150	6	3
2	10	1	7	6	5	3	4	4	4	6	5	4	5	4	5	5	4	4	4	79	4.64706	5	5	6	4	2	1	3	6	2	6	6	5	5	5	6	6	6	6	5	6	6	6	5	5	6	124	4.96	4
2	10	1	6	6	1	4	1	2	2	5	5	4	4	4	4	4	5	1	4	62	3.64706	4	6	7	7	2	7	4	7	7	5	7	7	4	7	4	6	7	6	7	7	7	7	4	7	4	147	5.88	4
2	10	1	6	6	7	7	7	7	7	7	7	6	5	4	7	6	6	5	6	106	6.23529	7	7	7	7	1	7	7	7	1	7	7	7	7	7	7	7	7	7	7	7	7	7	7	7	7	163	6.52	1
[truncated: 186 more columns]

## Sheet: Normalidad
Pruebas de normalidad (Pretest)							Los valores p inferiores a 0,05, indican que la variable no se distribuyen normalmente.			Pruebas de normalidad (Postest)							Los valores p inferiores a 0,05, indican que la variable no se distribuyen normalmente.
	Kolmogorov-Smirnova			Shapiro-Wilk							Kolmogorov-Smirnova			Shapiro-Wilk
	Estadístico	gl	Sig.	Estadístico	gl	Sig.	Kolmogorov-Smirnov	Shapiro-Wilk			Estadístico	gl	Sig.	Estadístico	gl	Sig.	Kolmogorov-Smirnov	Shapiro-Wilk
Total_DDHH_Nociones	0.0661102	194	0.0383754	0.985177	194	0.0390041	no normal	no normal		Total_DDHH_Nociones	0.134545	194	4.01895e-09	0.911012	194	2.05354e-09	no normal	no normal
X_DDHH_Nociones	0.0661102	194	0.0383754	0.985177	194	0.0390041	no normal	no normal		X_DDHH_Nociones	0.134545	194	4.01895e-09	0.911012	194	2.05354e-09	no normal	no normal
Total_DDHH_Compromiso	0.149456	194	2.18014e-11	0.84607	194	4.7096e-13	no normal	no normal		Total_DDHH_Compromiso	0.210629	194	1.79783e-23	0.71882	194	7.78361e-18	no normal	no normal
X_DDHH_Compromiso	0.149456	194	2.18014e-11	0.84607	194	4.7096e-13	no normal	no normal		X_DDHH_Compromiso	0.210629	194	1.79783e-23	0.71882	194	7.78361e-18	no normal	no normal
Total_MICA	0.10529	194	1.88312e-05	0.938961	194	2.66889e-07	no normal	no normal		Total_MICA	0.089816	194	0.00063332	0.964258	194	7.70857e-05	no normal	no normal
X_MICA	0.10529	194	1.88312e-05	0.938961	194	2.66889e-07	no normal	no normal		X_MICA	0.089816	194	0.00063332	0.964258	194	7.70857e-05	no normal	no normal
ItemA	0.342935	194	6.02448e-65	0.697382	194	1.78611e-18	no normal	no normal		ItemA	0.3541	194	2.08832e-69	0.564989	194	8.22524e-22	no normal	no normal
ItemB	0.402164	194	2.59817e-90	0.596286	194	4.22725e-21	no normal	no normal		ItemB	0.329877	194	6.40395e-60	0.663408	194	2.01605e-19	no normal	no normal
ItemC	0.258471	194	4.77397e-36	0.777492	194	7.01409e-16	no normal	no normal		ItemC	0.262169	194	3.91423e-37	0.726127	194	1.31007e-17	no normal	no normal
Total_Autoritarismo	0.130315	194	1.57883e-08	0.92221	194	1.26754e-08	no normal	no normal		Total_Autoritarismo	0.0891107	194	0.000731768	0.940867	194	3.88852e-07	no normal	no normal
X_Autoritarismo	0.130315	194	1.57883e-08	0.92221	194	1.26754e-08	no normal	no normal		X_Autoritarismo	0.0891107	194	0.000731768	0.940867	194	3.88852e-07	no normal	no normal
Total_Benevolencia	0.201493	194	2.20997e-21	0.838923	194	2.19444e-13	no normal	no normal		Total_Benevolencia	0.154207	194	3.63717e-12	0.88597	194	5.6125e-11	no normal	no normal
X_Benevolencia	0.201493	194	2.20997e-21	0.838923	194	2.19444e-13	no normal	no normal		X_Benevolencia	0.154207	194	3.63717e-12	0.88597	194	5.6125e-11	no normal	no normal
Total_Restricción_social	0.225134	194	5.39207e-27	0.838431	194	2.08391e-13	no normal	no normal		Total_Restricción_social	0.133081	194	6.48947e-09	0.866555	194	4.85764e-12	no normal	no normal
X_Restricción_Social	0.225134	194	5.39207e-27	0.838431	194	2.08391e-13	no normal	no normal		X_Restricción_Social	0.133081	194	6.48947e-09	0.866555	194	4.85764e-12	no normal	no normal
Total_Ideologìa_de_la_salud_mental	0.172346	194	2.19833e-15	0.883525	194	4.06461e-11	no normal	no normal		Total_Ideologìa_de_la_salud_mental	0.132703	194	7.33779e-09	0.886786	194	6.2572e-11	no normal	no normal
X_Ideologìa_de_la_salud_mental	0.172346	194	2.19833e-15	0.883525	194	4.06461e-11	no normal	no normal		X_Ideologìa_de_la_salud_mental	0.132703	194	7.33779e-09	0.886786	194	6.2572e-11	no normal	no normal
a. Corrección de significación de Lilliefors										a. Corrección de significación de Lilliefors
Entonces…
Para comparar medidas pre-post del mismo grupo: Debemos usar la prueba de Wilcoxon de los rangos con signo. Esta prueba es apropiada cuando: Tienes dos medidas relacionadas (pre y post) del mismo grupo y los datos no siguen una distribución normal (como es tu caso para la mayoría de las variables). Para establecer asociaciones: Dado que la mayoría de las variables no se distribuyen normalmente se…
Estadísticos descriptivos
	N	Mínimo	Máximo	Media	Desv. Desviación
Sexo	194	1	2	1.45876	0.499586
Semestre	194	7	12	9.76804	2.01877
Prueba	194	1	1	1	0
DDHH_Nociones1(Pr)	194	1	7	3.95361	2.08695
DDHH_Nociones2(Pr)	194	1	7	4.04124	1.89582
DDHH_Nociones3(Pr)	194	1	7	4.68557	1.96316
DDHH_Nociones4(Pr)	194	1	7	4.5	1.91598
DDHH_Nociones5(Pr)	194	1	7	4.40206	1.8613
DDHH_Nociones6(Pr)	194	1	7	4.24742	1.87446
DDHH_Nociones7(Pr)	194	1	7	4.3866	1.88532
DDHH_Nociones8(Pr)	194	1	7	5.46907	1.67937
DDHH_Nociones9(Pr)	194	1	7	4.96907	1.95787
DDHH_Nociones10(Pr)	194	1	7	3.6701	1.6956
DDHH_Nociones11(Pr)	194	1	7	4.37113	1.72046
DDHH_Nociones12(Pr)	194	1	7	4.06701	1.71269
DDHH_Nociones13(Pr)	194	1	7	4.4433	1.74824
DDHH_Nociones14(Pr)	194	1	7	4.15979	1.80966
DDHH_Nociones15(Pr)	194	1	7	3.93814	1.6371
DDHH_Nociones16(Pr)	194	1	7	4.42268	1.80864
DDHH_Nociones17(Pr)	194	1	7	4.00515	1.72605
Total_DDHH_Nociones(Pr)	194	17	119	73.732	23.288
X_DDHH_Nociones(Pr)	194	1	7	4.33717	1.36988
DDHH_Compromiso1(Pr)	194	1	7	5.87629	1.58528
DDHH_Compromiso2(Pr)	194	1	7	6.14948	1.34408
DDHH_Compromiso3(Pr)	194	1	7	5.93814	1.46329
DDHH_Compromiso4(Pr)	194	1	7	6.09278	1.42576
DDHH_Compromiso5(Pr)	194	1	7	3.1701	2.36926
DDHH_Compromiso6(Pr)	194	1	7	6.08247	1.57815
DDHH_Compromiso7(Pr)	194	1	7	5.40206	1.66438
DDHH_Compromiso8(Pr)	194	1	7	5.54639	1.56066
DDHH_Compromiso9(Pr)	194	1	7	3.52062	2.34622
DDHH_Compromiso10(Pr)	194	1	7	6.06701	1.40342
DDHH_Compromiso11(Pr)	194	1	7	6.31959	1.38868
DDHH_Compromiso12(Pr)	194	1	7	6.19072	1.30353
DDHH_Compromiso13(Pr)	194	1	7	5.09278	1.74892
DDHH_Compromiso14(Pr)	194	1	7	6.04124	1.4282
DDHH_Compromiso15(Pr)	194	1	7	5.94845	1.44589
DDHH_Compromiso16(Pr)	194	1	7	6.34021	1.26644
DDHH_Compromiso17(Pr)	194	1	7	6.24742	1.36219
DDHH_Compromiso18(Pr)	194	1	7	4.98454	1.83934
DDHH_Compromiso19(Pr)	194	1	7	5.24742	1.83253
DDHH_Compromiso20(Pr)	194	1	7	6.18041	1.36326
DDHH_Compromiso21(Pr)	194	1	7	5.56701	1.80619
DDHH_Compromiso22(Pr)	194	1	7	5.99485	1.60794
DDHH_Compromiso23(Pr)	194	1	7	5.23711	1.77941
DDHH_Compromiso24(Pr)	194	1	7	5.68557	1.55023
DDHH_Compromiso25(Pr)	194	1	7	5.64433	1.5745
Total_DDHH_Compromiso(Pr)	194	25	175	140.567	26.5535
X_DDHH_Compromiso(Pr)	194	1	7	5.62268	1.06214
MICA1(Pr)	194	1	6	3.14948	1.75532
MICA2(Pr)	194	1	6	2.68557	1.70008
MICA3(Pr)	194	1	6	5.28866	1.22545
MICA4(Pr)	194	1	6	2.6701	1.63967
MICA5(Pr)	194	1	6	2.84536	1.48107
MICA6(Pr)	194	1	6	3.86082	1.61477
MICA7(Pr)	194	1	6	2.90206	1.72326
MICA8(Pr)	194	1	6	1.8866	1.59583
MICA9(Pr)	194	1	6	5.30412	1.34868
MICA10(Pr)	194	1	6	4.65979	1.36489
MICA11(Pr)	194	1	6	5.29897	1.2059
MICA12(Pr)	194	1	6	3.47423	1.67637
MICA13(Pr)	194	1	6	2.76804	1.64232
MICA14(Pr)	194	1	6	2.57732	1.75927
MICA15(Pr)	194	1	6	1.80412	1.47967
MICA16(Pr)	194	1	6	5.33505	1.07545
Total_MICA(Pr)	194	16	96	56.5103	11.5365
X_MICA(Pr)	194	1	6	3.53189	0.721031
ItemA(Pr)	194	1	6	5.26289	1.11883
ItemB(Pr)	194	1	6	5.41753	1.10388
ItemC(Pr)	194	1	10	8.4433	1.979
CAMI1(Pr)	194	1	5	3.12887	1.2211
CAMI2(Pr)	194	1	5	4	0.971085
CAMI3(Pr)	194	1	5	1.79381	1.16012
CAMI4(Pr)	194	1	5	4.04124	1.02221
CAMI5(Pr)	194	1	5	4.05155	1.19039
CAMI6(Pr)	194	1	5	2.00515	1.18496
CAMI7(Pr)	194	1	5	3.33505	1.23679
CAMI8(Pr)	194	1	5	1.84536	1.27015
CAMI9(Pr)	194	1	5	2.46907	1.20945
CAMI10(Pr)	194	1	5	4.20619	0.981045
CAMI11(Pr)	194	1	5	1.7732	1.16961
CAMI12(Pr)	194	1	5	4.41237	0.830164
CAMI13(Pr)	194	1	5	2.31959	1.43636
CAMI14(Pr)	194	1	5	1.70103	1.17984
CAMI15(Pr)	194	1	5	4.34536	1.16481
CAMI16(Pr)	194	1	5	2.59278	1.26906
CAMI17(Pr)	194	1	5	2.82474	1.20026
CAMI18(Pr)	194	1	5	4.46392	0.916875
CAMI19(Pr)	194	1	5	1.96907	1.17357
CAMI20(Pr)	194	1	5	4.21134	1.0086
CAMI21(Pr)	194	1	5	4.06701	1.41078
CAMI22(Pr)	194	1	5	2.41753	1.13169
CAMI23(Pr)	194	1	5	3.68041	1.05346
CAMI24(Pr)	194	1	5	2.22165	1.2906
CAMI25(Pr)	194	1	5	1.69588	1.18945
CAMI26(Pr)	194	1	5	3.54639	1.18733
CAMI27(Pr)	194	1	5	1.87629	1.21098
CAMI28(Pr)	194	1	5	3.73196	1.20891
CAMI29(Pr)	194	1	5	2.65464	1.27116
CAMI30(Pr)	194	1	5	1.73711	1.25833
CAMI31(Pr)	194	1	5	4.29381	1.16123
CAMI32(Pr)	194	1	5	2.30928	1.29855
CAMI33(Pr)	194	1	5	2.29897	1.34792
CAMI34(Pr)	194	1	5	4.19588	1.03952
CAMI35(Pr)	194	1	5	2.20619	1.30712
CAMI36(Pr)	194	1	5	3.74227	1.14066
CAMI37(Pr)	194	1	5	4.48454	0.846981
CAMI38(Pr)	194	1	5	1.93814	1.21999
CAMI39(Pr)	194	1	5	3.35567	1.13004
CAMI40(Pr)	194	1	5	1.98969	1.19146
Total_Autoritarismo(Pr)	194	15	50	29.9948	5.69019
X_Autoritarismo(Pr)	194	1.5	5	2.99948	0.569019
Total_Benevolencia(Pr)	194	18	50	30.2113	5.29265
X_Benevolencia(Pr)	194	1.8	5	3.02113	0.529265
Total_Restricción_social(Pr)	194	15	50	28.6289	5.73656
X_Restricción_Social(Pr)	194	1.5	5	2.86289	0.573656
Total_Ideologìa_de_la_salud_mental(Pr)	194	19	50	31.0979	5.28128
X_Ideologìa_de_la_salud_mental(Pr)	194	1.9	5	3.10979	0.528128
Sexo	194	1	2	1.45876	0.499586
Semestre	194	7	12	9.76804	2.01877
Prueba	194	2	2	2	0
DDHH_Nociones1(Po)	194	1	7	4.55155	1.89352
DDHH_Nociones2(Po)	194	1	7	4.32474	1.77569
DDHH_Nociones3(Po)	194	1	7	5.28351	1.76525
DDHH_Nociones4(Po)	194	1	7	5.09278	1.77246
DDHH_Nociones5(Po)	194	1	7	5.17526	1.8936
DDHH_Nociones6(Po)	194	1	7	5.28866	1.86575
DDHH_Nociones7(Po)	194	1	7	4.97938	1.78931
DDHH_Nociones8(Po)	194	1	7	5.97423	1.50452
DDHH_Nociones9(Po)	194	1	7	5.21134	1.75484
DDHH_Nociones10(Po)	194	1	6	3.84536	1.45638
DDHH_Nociones11(Po)	194	1	7	4.53608	1.70377
DDHH_Nociones12(Po)	194	1	7	4.44845	1.62236
DDHH_Nociones13(Po)	194	1	7	5.24227	1.62176
DDHH_Nociones14(Po)	194	1	7	4.71649	1.96261
DDHH_Nociones15(Po)	194	1	7	4.24742	1.57395
DDHH_Nociones16(Po)	194	1	7	4.89175	1.71662
DDHH_Nociones17(Po)	194	1	7	4.22165	1.48126
Total_DDHH_Nociones(Po)	194	22	115	82.0309	21.6622
X_DDHH_Nociones(Po)	194	1.29412	6.76471	4.82535	1.27425
DDHH_Compromiso1(Po)	194	1	7	5.74227	1.61456
DDHH_Compromiso2(Po)	194	1	7	6.21649	1.38255
DDHH_Compromiso3(Po)	194	1	7	5.90722	1.5874
DDHH_Compromiso4(Po)	194	1	7	6.05155	1.51928
DDHH_Compromiso5(Po)	194	1	7	2.17526	1.83524
DDHH_Compromiso6(Po)	194	1	7	6.11856	1.61642
DDHH_Compromiso7(Po)	194	1	7	4.95361	1.8998
DDHH_Compromiso8(Po)	194	1	7	5.59278	1.56852
DDHH_Compromiso9(Po)	194	1	7	2.66495	1.9438
DDHH_Compromiso10(Po)	194	1	7	6.22165	1.46012
DDHH_Compromiso11(Po)	194	1	7	6.41753	1.50161
DDHH_Compromiso12(Po)	194	1	7	5.89691	1.53024
DDHH_Compromiso13(Po)	194	1	7	5.14948	1.55498
DDHH_Compromiso14(Po)	194	1	7	5.94845	1.49175
DDHH_Compromiso15(Po)	194	1	7	6.21134	1.29634
DDHH_Compromiso16(Po)	194	1	7	6.25773	1.52205
DDHH_Compromiso17(Po)	194	1	7	6.14948	1.55164
DDHH_Compromiso18(Po)	194	1	7	5.38144	1.62202
DDHH_Compromiso19(Po)	194	1	7	5.3866	1.58033
DDHH_Compromiso20(Po)	194	1	7	6.1701	1.5428
DDHH_Compromiso21(Po)	194	1	7	5.70103	1.92429
DDHH_Compromiso22(Po)	194	1	7	5.91237	1.57294
DDHH_Compromiso23(Po)	194	1	7	4.9433	1.78998
DDHH_Compromiso24(Po)	194	1	7	5.94845	1.29063
DDHH_Compromiso25(Po)	194	1	7	5.9433	1.30041
Total_DDHH_Compromiso(Po)	194	30	175	139.062	26.8302
X_DDHH_Compromiso(Po)	194	1.2	7	5.56247	1.07321
MICA1(Po)	194	1	6	2.93814	1.90888
MICA2(Po)	194	1	6	2.39175	1.62593
MICA3(Po)	194	1	6	5.04639	1.53134
MICA4(Po)	194	1	6	2.2268	1.42883
MICA5(Po)	194	1	6	2.80928	1.55711
MICA6(Po)	194	1	6	3.57732	1.51903
MICA7(Po)	194	1	6	2.26289	1.39502
MICA8(Po)	194	1	6	1.52577	1.12063
MICA9(Po)	194	1	6	5.1134	1.64696
MICA10(Po)	194	1	6	4.49485	1.44052
MICA11(Po)	194	1	6	5.10309	1.27945
MICA12(Po)	194	1	6	3.36082	1.54508
MICA13(Po)	194	1	6	2.82474	1.50997
MICA14(Po)	194	1	6	2.51546	1.59412
MICA15(Po)	194	1	6	1.81443	1.45274
MICA16(Po)	194	1	6	5.06701	1.3039
Total_MICA(Po)	194	20	80	53.0722	9.72337
X_MICA(Po)	194	1.25	5	3.31701	0.607711
ItemA(Po)	194	1	6	5.31443	1.31121
ItemB(Po)	194	1	6	5.22165	1.25807
ItemC(Po)	194	1	10	8.54639	2.08633
CAMI1(Po)	194	1	5	2.76804	1.11644
CAMI2(Po)	194	1	5	4.09794	0.941664
CAMI3(Po)	194	1	5	1.74227	0.94708
CAMI4(Po)	194	1	5	3.85567	1.01787
CAMI5(Po)	194	1	5	3.56701	1.37639
CAMI6(Po)	194	1	5	1.97423	1.05514
CAMI7(Po)	194	1	5	3.43814	1.08632
CAMI8(Po)	194	1	5	1.48454	0.803018
CAMI9(Po)	194	1	5	2.20619	1.01734
CAMI10(Po)	194	1	5	4.1134	0.959018
CAMI11(Po)	194	1	5	1.71134	0.93253
CAMI12(Po)	194	1	5	4.45876	0.795617
CAMI13(Po)	194	1	5	2.32474	1.30074
CAMI14(Po)	194	1	5	1.45361	0.887689
CAMI15(Po)	194	1	5	4.2732	1.22267
CAMI16(Po)	194	1	5	2.36598	0.979096
CAMI17(Po)	194	1	5	2.41753	1.05098
CAMI18(Po)	194	1	5	4.47423	0.852826
CAMI19(Po)	194	1	5	1.73711	0.94839
CAMI20(Po)	194	1	5	4.13402	0.923261
CAMI21(Po)	194	1	5	4.20619	1.27094
CAMI22(Po)	194	1	5	1.84021	0.875831
CAMI23(Po)	194	1	5	3.56701	1.0322
CAMI24(Po)	194	1	5	1.84021	0.949629
CAMI25(Po)	194	1	5	1.34536	0.719315
CAMI26(Po)	194	1	5	3.51031	1.26425
CAMI27(Po)	194	1	5	1.66495	0.8793
CAMI28(Po)	194	1	5	3.73711	1.15976
CAMI29(Po)	194	1	5	2.8299	1.12297
CAMI30(Po)	194	1	5	1.40206	0.871658
CAMI31(Po)	194	1	5	4.40206	1.02971
CAMI32(Po)	194	1	5	2	1.05791
CAMI33(Po)	194	1	5	1.82474	1.0531
CAMI34(Po)	194	1	5	4.17526	1.087
CAMI35(Po)	194	1	5	1.82474	0.893387
CAMI36(Po)	194	1	5	3.90206	1.01578
CAMI37(Po)	194	1	5	4.41237	0.884555
CAMI38(Po)	194	1	5	1.59278	0.848131
CAMI39(Po)	194	1	5	3.2732	0.993556
CAMI40(Po)	194	1	5	1.85052	0.962146
Total_Autoritarismo(Po)	194	12	50	27.9021	4.7905
X_Autoritarismo(Po)	194	1.2	5	2.79021	0.47905
Total_Benevolencia(Po)	194	14	50	28.634	3.97467
X_Benevolencia(Po)	194	1.4	5	2.8634	0.397467
Total_Restricción_social(Po)	194	14	50	27.634	4.11305
X_Restricción_Social(Po)	194	1.4	5	2.7634	0.411305
Total_Ideologìa_de_la_salud_mental(Po)	194	14	50	29.6289	4.05741
X_Ideologìa_de_la_salud_mental(Po)	194	1.4	5	2.96289	0.405741
N válido (por lista)	194

## Sheet: Pretest
X_DDHH_Nociones X_DDHH_Compromiso X_MICA X_Autoritarismo X_Benevolencia X_Restricción_Social X_Ideologìa_de_la_salud_mental ItemA ItemB ItemC * Sexo
Sexo		X_DDHH_Nociones	X_DDHH_Compromiso	X_MICA	X_Autoritarismo	X_Benevolencia	X_Restricción_Social	X_Ideologìa_de_la_salud_mental	ItemA	ItemB	ItemC
1	Media	3.97255	5.58857	3.54583	2.98762	2.9819	2.82571	3.08476	5.22857	5.42857	8.2381
	N	105	105	105	105	105	105	105	105	105	105
	Desv. Desviación	1.36348	1.09015	0.708978	0.564953	0.50015	0.552621	0.47753	1.08537	1.06389	2.17735
2	Media	4.76735	5.66292	3.51545	3.01348	3.06742	2.90674	3.13933	5.30337	5.40449	8.68539
	N	89	89	89	89	89	89	89	89	89	89
	Desv. Desviación	1.25412	1.03281	0.738686	0.576666	0.561001	0.597685	0.583605	1.16194	1.15522	1.69622
Total	Media	4.33717	5.62268	3.53189	2.99948	3.02113	2.86289	3.10979	5.26289	5.41753	8.4433
	N	194	194	194	194	194	194	194	194	194	194
	Desv. Desviación	1.36988	1.06214	0.721031	0.569019	0.529265	0.573656	0.528128	1.11883	1.10388	1.979
Prueba de Mann-Whitney
Rangos
Sexo		N	Rango promedio	Suma de rangos
X_DDHH_Nociones	1	105	82.9571	8710.5
	2	89	114.657	10204.5
	Total	194
X_DDHH_Compromiso	1	105	95.4857	10026
	2	89	99.8764	8889
	Total	194
X_MICA	1	105	98.3	10321.5
	2	89	96.5562	8593.5
	Total	194
X_Autoritarismo	1	105	98.0714	10297.5
	2	89	96.8258	8617.5
	Total	194
X_Benevolencia	1	105	93.0095	9766
	2	89	102.798	9149
	Total	194
X_Restricción_Social	1	105	94.481	9920.5
	2	89	101.062	8994.5
	Total	194
X_Ideologìa_de_la_salud_mental	1	105	96.2857	10110
	2	89	98.9326	8805
	Total	194
ItemA	1	105	94.4905	9921.5
	2	89	101.051	8993.5
	Total	194
ItemB	1	105	97.6857	10257
	2	89	97.2809	8658
	Total	194
ItemC	1	105	93.1476	9780.5
	2	89	102.635	9134.5
	Total	194
Estadísticos de pruebaa
	X_DDHH_Nociones	X_DDHH_Compromiso	X_MICA	X_Autoritarismo	X_Benevolencia	X_Restricción_Social	X_Ideologìa_de_la_salud_mental	ItemA	ItemB	ItemC
U de Mann-Whitney	3145.5	4461	4588.5	4612.5	4201	4355.5	4545	4356.5	4653	4215.5
W de Wilcoxon	8710.5	10026	8593.5	8617.5	9766	9920.5	10110	9921.5	8658	9780.5
Z	-3.91933	-0.542921	-0.215711	-0.154433	-1.21673	-0.817941	-0.328641	-0.92021	-0.0619839	-1.24651
Sig. asintótica(bilateral)	8.87963e-05	0.587184	0.829213	0.877268	0.223706	0.413391	0.742427	0.357463	0.950576	0.212579
a. Variable de agrupación: Sexo
Sexo		N	Rango promedio	Suma de rangos	Media	U de Mann-Whitney	W de Wilcoxon	Z	Sig. asintótica(bilateral)
X_DDHH_Nociones	Mujer	105	82.9571	8710.5	3.97255	3145.5	8710.5	-3.91933	8.87963e-05
	Hombre	89	114.657	10204.5	4.76735
	Total	194			4.33717
X_DDHH_Compromiso	Mujer	105	95.4857	10026	5.58857	4461	10026	-0.542921	0.587184
	Hombre	89	99.8764	8889	5.66292
	Total	194			5.62268
X_MICA	Mujer	105	98.3	10321.5	3.54583	4588.5	8593.5	-0.215711	0.829213
	Hombre	89	96.5562	8593.5	3.51545
	Total	194			3.53189
X_Autoritarismo	Mujer	105	98.0714	10297.5	2.98762	4612.5	8617.5	-0.154433	0.877268
	Hombre	89	96.8258	8617.5	3.01348
	Total	194			2.99948
X_Benevolencia	Mujer	105	93.0095	9766	2.9819	4201	9766	-1.21673	0.223706
	Hombre	89	102.798	9149	3.06742
	Total	194			3.02113
X_Restricción_Social	Mujer	105	94.481	9920.5	2.82571	4355.5	9920.5	-0.817941	0.413391
	Hombre	89	101.062	8994.5	2.90674
	Total	194			2.86289
X_Ideologìa_de_la_salud_mental	Mujer	105	96.2857	10110	3.08476	4545	10110	-0.328641	0.742427
	Hombre	89	98.9326	8805	3.13933
	Total	194			3.10979
Las ciencias sociales y las comunidades pueden ser aliados estratégicos de las profesiones de salud para el desarrollo de mejores procesos en salud mental]	Mujer	105	94.4905	9921.5	5.22857	4356.5	9921.5	-0.92021	0.357463
	Hombre	89	101.051	8993.5	5.30337
	Total	194			5.26289
Las personas con problemas de salud mental deben recibir el mismo nivel de atención que las personas con problemas de salud física]	Mujer	105	97.6857	10257	5.42857	4653	8658	-0.0619839	0.950576
	Hombre	89	97.2809	8658	5.40449
	Total	194			5.41753
¿Qué nivel de importancia le das a la promoción de la salud mental en tu vida diaria? (0 a 10)	Mujer	105	93.1476	9780.5	8.2381	4215.5	9780.5	-1.24651	0.212579
	Hombre	89	102.635	9134.5	8.68539
	Total	194			8.4433
X_DDHH_Nociones X_DDHH_Compromiso X_MICA X_Autoritarismo X_Benevolencia X_Restricción_Social X_Ideologìa_de_la_salud_mental ItemA ItemB ItemC * Semestre
Semestre		X_DDHH_Nociones	X_DDHH_Compromiso	X_MICA	X_Autoritarismo	X_Benevolencia	X_Restricción_Social	X_Ideologìa_de_la_salud_mental	ItemA	ItemB	ItemC
7	Media	4.39706	5.77857	3.63951	3.00357	2.99821	2.90893	3.125	5.25	5.44643	8.46429
	N	56	56	56	56	56	56	56	56	56	56
	Desv. Desviación	1.45254	0.875159	0.724862	0.545049	0.473475	0.535054	0.501724	1.13217	1.0076	1.70522
8	Media	4.43791	5.97778	3.3125	2.93333	3.02222	2.72222	3.02222	5.55556	5.66667	9
	N	9	9	9	9	9	9	9	9	9	9
	Desv. Desviación	1.25168	0.74111	0.616346	0.331662	0.248886	0.435252	0.222361	0.726483	0.707107	1.5
10	Media	4.47059	5.84609	3.53261	3.0587	3.17174	2.95217	3.12174	5.65217	5.69565	8.84783
	N	46	46	46	46	46	46	46	46	46	46
	Desv. Desviación	1.34596	0.780107	0.736185	0.670183	0.600616	0.65853	0.639066	0.848983	0.83983	1.39789
11	Media	4.50118	5.2608	3.67	3.212	3.26	3.04	3.328	4.84	4.96	8.08
	N	25	25	25	25	25	25	25	25	25	25
	Desv. Desviación	1.42226	1.64629	0.973697	0.704935	0.730867	0.747217	0.659874	1.49108	1.61967	2.39653
12	Media	4.08722	5.39586	3.40194	2.86724	2.82069	2.6931	3.00517	5.10345	5.32759	8.17241
	N	58	58	58	58	58	58	58	58	58	58
	Desv. Desviación	1.31206	1.09007	0.573075	0.435039	0.359219	0.423379	0.394	1.08724	1.11431	2.42167
Total	Media	4.33717	5.62268	3.53189	2.99948	3.02113	2.86289	3.10979	5.26289	5.41753	8.4433
	N	194	194	194	194	194	194	194	194	194	194
	Desv. Desviación	1.36988	1.06214	0.721031	0.569019	0.529265	0.573656	0.528128	1.11883	1.10388	1.979
Prueba de Kruskal-Wallis
Rangos
Semestre		N	Rango promedio
X_DDHH_Nociones	7	56	99.0536
	8	9	98.0556
	10	46	102.543
	11	25	104.1
	12	58	89.069
	Total	194
X_DDHH_Compromiso	7	56	105.911
	8	9	114.167
	10	46	105.152
	11	25	91.48
	12	58	83.319
	Total	194
X_MICA	7	56	106.393
	8	9	81.5
	10	46	91.337
	11	25	110.2
	12	58	90.8103
	Total	194
X_Autoritarismo	7	56	101.018
	8	9	97.5556
	10	46	96.1522
	11	25	112.02
	12	58	88.9052
	Total	194
X_Benevolencia	7	56	100.946
	8	9	109.556
	10	46	110.859
	11	25	114.46
	12	58	74.3966
	Total	194
X_Restricción_Social	7	56	105.098
	8	9	88.8889
	10	46	105.326
	11	25	103.26
	12	58	82.8103
	Total	194
X_Ideologìa_de_la_salud_mental	7	56	99.8839
	8	9	93.7222
	10	46	97.3043
	11	25	111.56
	12	58	89.8793
	Total	194
ItemA	7	56	96.75
	8	9	107.444
	10	46	117.891
	11	25	82.44
	12	58	87
	Total	194
ItemB	7	56	96.2143
	8	9	105.833
	10	46	111.5
	11	25	82.74
	12	58	92.7069
	Total	194
ItemC	7	56	94.9018
	8	9	112.167
	10	46	105.359
	11	25	92
	12	58	93.8707
	Total	194
Estadísticos de pruebaa,b
	X_DDHH_Nociones	X_DDHH_Compromiso	X_MICA	X_Autoritarismo	X_Benevolencia	X_Restricción_Social	X_Ideologìa_de_la_salud_mental	ItemA	ItemB	ItemC
H de Kruskal-Wallis	2.06898	6.89585	4.79914	3.29711	15.5038	6.43421	2.80317	13.1178	8.03673	2.3922
gl	4	4	4	4	4	4	4	4	4	4
Sig. asintótica	0.723073	0.141496	0.308534	0.50939	0.00376273	0.168983	0.591285	0.0107144	0.0902421	0.664038
a. Prueba de Kruskal Wallis
b. Variable de agrupación: Semestre
Rangos
Semestre		N	Rango promedio	Media	H de Kruskal-Wallis	gl	Sig. asintótica
X_DDHH_Nociones	7	56	99.0536	4.39706	2.06898	4	0.723073
	8	9	98.0556	4.43791
	10	46	102.543	4.47059
	11	25	104.1	4.50118
	12	58	89.069	4.08722
	Total	194		4.33717
X_DDHH_Compromiso	7	56	105.911	5.77857	6.89585	4	0.141496
	8	9	114.167	5.97778
	10	46	105.152	5.84609
	11	25	91.48	5.2608
	12	58	83.319	5.39586
	Total	194		5.62268
X_MICA	7	56	106.393	3.63951	4.79914	4	0.308534
	8	9	81.5	3.3125
	10	46	91.337	3.53261
	11	25	110.2	3.67
	12	58	90.8103	3.40194
	Total	194		3.53189
X_Autoritarismo	7	56	101.018	3.00357	3.29711	4	0.50939
	8	9	97.5556	2.93333
	10	46	96.1522	3.0587
	11	25	112.02	3.212
	12	58	88.9052	2.86724
	Total	194		2.99948
X_Benevolencia	7	56	100.946	2.99821	15.5038	4	0.00376273
	8	9	109.556	3.02222
	10	46	110.859	3.17174
	11	25	114.46	3.26
	12	58	74.3966	2.82069
	Total	194		3.02113
X_Restricción_Social	7	56	105.098	2.90893	6.43421	4	0.168983
	8	9	88.8889	2.72222
	10	46	105.326	2.95217
	11	25	103.26	3.04
	12	58	82.8103	2.6931
	Total	194		2.86289
X_Ideologìa_de_la_salud_mental	7	56	99.8839	3.125	2.80317	4	0.591285
	8	9	93.7222	3.02222
	10	46	97.3043	3.12174
	11	25	111.56	3.328
	12	58	89.8793	3.00517
	Total	194		3.10979
Las ciencias sociales y las comunidades pueden ser aliados estratégicos de las profesiones de salud para el desarrollo de mejores procesos en salud mental]	7	56	96.75	5.25	13.1178	4	0.0107144
	8	9	107.444	5.55556
	10	46	117.891	5.65217
	11	25	82.44	4.84
	12	58	87	5.10345
	Total	194		5.26289
Las personas con problemas de salud mental deben recibir el mismo nivel de atención que las personas con problemas de salud física]	7	56	96.2143	5.44643	8.03673	4	0.0902421
	8	9	105.833	5.66667
	10	46	111.5	5.69565
	11	25	82.74	4.96
	12	58	92.7069	5.32759
	Total	194		5.41753
¿Qué nivel de importancia le das a la promoción de la salud mental en tu vida diaria? (0 a 10)	7	56	94.9018	8.46429	2.3922	4	0.664038
	8	9	112.167	9
	10	46	105.359	8.84783
	11	25	92	8.08
	12	58	93.8707	8.17241
	Total	194		8.4433

## Sheet: Pre-Post
Informe
	X_DDHH_Nociones(Pr)	X_DDHH_Compromiso(Pr)	X_MICA(Pr)	X_Autoritarismo(Pr)	X_Benevolencia(Pr)	X_Restricción_Social(Pr)	X_Ideologìa_de_la_salud_mental(Pr)	ItemA(Pr)	ItemB(Pr)	ItemC(Pr)	X_DDHH_Nociones(Po)	X_DDHH_Compromiso(Po)	X_MICA(Po)	X_Autoritarismo(Po)	X_Benevolencia(Po)	X_Restricción_Social(Po)	X_Ideologìa_de_la_salud_mental(Po)	ItemA(Po)	ItemB(Po)	ItemC(Po)
Media	4.33717	5.62268	3.53189	2.99948	3.02113	2.86289	3.10979	5.26289	5.41753	8.4433	4.82535	5.56247	3.31701	2.79021	2.8634	2.7634	2.96289	5.31443	5.22165	8.54639
N	194	194	194	194	194	194	194	194	194	194	194	194	194	194	194	194	194	194	194	194
Desv. Desviación	1.36988	1.06214	0.721031	0.569019	0.529265	0.573656	0.528128	1.11883	1.10388	1.979	1.27425	1.07321	0.607711	0.47905	0.397467	0.411305	0.405741	1.31121	1.25807	2.08633
Prueba de rangos con signo de Wilcoxon
Rangos
		N	Rango promedio	Suma de rangos
X_DDHH_Nociones(Po) - X_DDHH_Nociones(Pr)	Rangos negativos	72a	89.3194	6431
	Rangos positivos	121b	101.57	12290
	Empates	1c
	Total	194
X_DDHH_Compromiso(Po) - X_DDHH_Compromiso(Pr)	Rangos negativos	95d	100.084	9508
	Rangos positivos	95e	90.9158	8637
	Empates	4f
	Total	194
X_MICA(Po) - X_MICA(Pr)	Rangos negativos	115g	100.339	11539
	Rangos positivos	74h	86.7027	6416
	Empates	5i
	Total	194
X_Autoritarismo(Po) - X_Autoritarismo(Pr)	Rangos negativos	118j	98.3644	11607
	Rangos positivos	69k	86.5362	5971
	Empates	7l
	Total	194
X_Benevolencia(Po) - X_Benevolencia(Pr)	Rangos negativos	95m	93.2158	8855.5
	Rangos positivos	71n	70.5	5005.5
	Empates	28o
	Total	194
X_Restricción_Social(Po) - X_Restricción_Social(Pr)	Rangos negativos	96p	88.5208	8498
	Rangos positivos	78q	86.2436	6727
	Empates	20r
	Total	194
X_Ideologìa_de_la_salud_mental(Po) - X_Ideologìa_de_la_salud_mental(Pr)	Rangos negativos	104s	94.7404	9853
	Rangos positivos	74t	82.1351	6078
	Empates	16u
	Total	194
ItemA(Po) - ItemA(Pr)	Rangos negativos	44v	54.6477	2404.5
	Rangos positivos	60w	50.925	3055.5
	Empates	90x
	Total	194
ItemB(Po) - ItemB(Pr)	Rangos negativos	60y	53.975	3238.5
	Rangos positivos	44z	50.4886	2221.5
	Empates	90aa
	Total	194
ItemC(Po) - ItemC(Pr)	Rangos negativos	61ab	68.4426	4175
	Rangos positivos	73ac	66.7123	4870
	Empates	60ad
	Total	194
a. X_DDHH_Nociones(Po) < X_DDHH_Nociones(Pr)
b. X_DDHH_Nociones(Po) > X_DDHH_Nociones(Pr)
c. X_DDHH_Nociones(Po) = X_DDHH_Nociones(Pr)
d. X_DDHH_Compromiso(Po) < X_DDHH_Compromiso(Pr)
e. X_DDHH_Compromiso(Po) > X_DDHH_Compromiso(Pr)
f. X_DDHH_Compromiso(Po) = X_DDHH_Compromiso(Pr)
g. X_MICA(Po) < X_MICA(Pr)
h. X_MICA(Po) > X_MICA(Pr)
i. X_MICA(Po) = X_MICA(Pr)
j. X_Autoritarismo(Po) < X_Autoritarismo(Pr)
k. X_Autoritarismo(Po) > X_Autoritarismo(Pr)
l. X_Autoritarismo(Po) = X_Autoritarismo(Pr)
m. X_Benevolencia(Po) < X_Benevolencia(Pr)
n. X_Benevolencia(Po) > X_Benevolencia(Pr)
o. X_Benevolencia(Po) = X_Benevolencia(Pr)
p. X_Restricción_Social(Po) < X_Restricción_Social(Pr)
q. X_Restricción_Social(Po) > X_Restricción_Social(Pr)
r. X_Restricción_Social(Po) = X_Restricción_Social(Pr)
s. X_Ideologìa_de_la_salud_mental(Po) < X_Ideologìa_de_la_salud_mental(Pr)
t. X_Ideologìa_de_la_salud_mental(Po) > X_Ideologìa_de_la_salud_mental(Pr)
u. X_Ideologìa_de_la_salud_mental(Po) = X_Ideologìa_de_la_salud_mental(Pr)
v. ItemA(Po) < ItemA(Pr)
w. ItemA(Po) > ItemA(Pr)
x. ItemA(Po) = ItemA(Pr)
y. ItemB(Po) < ItemB(Pr)
z. ItemB(Po) > ItemB(Pr)
aa. ItemB(Po) = ItemB(Pr)
ab. ItemC(Po) < ItemC(Pr)
ac. ItemC(Po) > ItemC(Pr)
ad. ItemC(Po) = ItemC(Pr)
Estadísticos de pruebaa
	X_DDHH_Nociones(Po) - X_DDHH_Nociones(Pr)	X_DDHH_Compromiso(Po) - X_DDHH_Compromiso(Pr)	X_MICA(Po) - X_MICA(Pr)	X_Autoritarismo(Po) - X_Autoritarismo(Pr)	X_Benevolencia(Po) - X_Benevolencia(Pr)	X_Restricción_Social(Po) - X_Restricción_Social(Pr)	X_Ideologìa_de_la_salud_mental(Po) - X_Ideologìa_de_la_salud_mental(Pr)	ItemA(Po) - ItemA(Pr)	ItemB(Po) - ItemB(Pr)	ItemC(Po) - ItemC(Pr)
Z	-3,770b	-,574c	-3,403c	-3,807c	-3,110c	-1,334c	-2,748c	-1,074b	-1,691c	-,777b
Sig. asintótica(bilateral)	0.000162923	0.566082	0.000667378	0.000140405	0.00187168	0.182252	0.00599071	0.282753	0.0907499	0.437116
a. Prueba de rangos con signo de Wilcoxon
b. Se basa en rangos negativos.
c. Se basa en rangos positivos.
Rangos									Fritz, C. O., Morris, P. E., & Richler, J. J. (2012). Effect size estimates: current use, calculations, and interpretation. Journal of experimental psychology: General, 141(1), 2.
		N	Rango promedio	Suma de rangos	Media Pretest	Media Postest	Z	Sig. asintótica(bilateral)	R Cohen
X_DDHH_Nociones(Po) - X_DDHH_Nociones(Pr)	Rangos negativos	72a	89.3194	6431	4.33717	4.82535	-3.77	0.000162923	0.27067
	Rangos positivos	121b	101.57	12290
	Empates	1c
	Total	194
X_DDHH_Compromiso(Po) - X_DDHH_Compromiso(Pr)	Rangos negativos	95d	100.084	9508	5.62268	5.56247	-0.574	0.566082	0.0412108
	Rangos positivos	95e	90.9158	8637
	Empates	4f
	Total	194
X_MICA(Po) - X_MICA(Pr)	Rangos negativos	115g	100.339	11539	3.53189	3.31701	-3.403	0.000667378	0.244321
	Rangos positivos	74h	86.7027	6416
	Empates	5i
	Total	194
X_Autoritarismo(Po) - X_Autoritarismo(Pr)	Rangos negativos	118j	98.3644	11607	2.99948	2.79021	-3.807	0.000140405	0.273327
	Rangos positivos	69k	86.5362	5971
	Empates	7l
	Total	194
X_Benevolencia(Po) - X_Benevolencia(Pr)	Rangos negativos	95m	93.2158	8855.5	3.02113	2.8634	-3.11	0.00187168	0.223285
	Rangos positivos	71n	70.5	5005.5
	Empates	28o
	Total	194
X_Restricción_Social(Po) - X_Restricción_Social(Pr)	Rangos negativos	96p	88.5208	8498	2.86289	2.7634	-1.334	0.182252	0.0957756
	Rangos positivos	78q	86.2436	6727
	Empates	20r
	Total	194
X_Ideologìa_de_la_salud_mental(Po) - X_Ideologìa_de_la_salud_mental(Pr)	Rangos negativos	104s	94.7404	9853	3.10979	2.96289	-2.748	0.00599071	0.197295
	Rangos positivos	74t	82.1351	6078
	Empates	16u
	Total	194
ItemA(Po) - ItemA(Pr)	Rangos negativos	44v	54.6477	2404.5	5.26289	5.31443	-1.074	0.282753	0.0771087
	Rangos positivos	60w	50.925	3055.5
	Empates	90x
	Total	194
ItemB(Po) - ItemB(Pr)	Rangos negativos	60y	53.975	3238.5	5.41753	5.22165	-1.691	0.0907499	0.121407
	Rangos positivos	44z	50.4886	2221.5
	Empates	90aa
	Total	194
ItemC(Po) - ItemC(Pr)	Rangos negativos	61ab	68.4426	4175	8.4433	8.54639	-0.777	0.437116	0.0557853
	Rangos positivos	73ac	66.7123	4870
	Empates	60ad
	Total	194

## Sheet: Postest
X_DDHH_Nociones X_DDHH_Compromiso X_MICA X_Autoritarismo X_Benevolencia X_Restricción_Social X_Ideologìa_de_la_salud_mental ItemA ItemB ItemC * Sexo
Sexo		X_DDHH_Nociones	X_DDHH_Compromiso	X_MICA	X_Autoritarismo	X_Benevolencia	X_Restricción_Social	X_Ideologìa_de_la_salud_mental	ItemA	ItemB	ItemC
1	Media	4.80504	5.62971	3.3619	2.82857	2.86952	2.78667	3.00571	5.50476	5.25714	8.40952
	N	105	105	105	105	105	105	105	105	105	105
	Desv. Desviación	1.13555	0.787812	0.459663	0.492387	0.373426	0.426765	0.408992	0.910661	1.11828	2.04138
2	Media	4.84931	5.48315	3.26404	2.74494	2.85618	2.73596	2.91236	5.08989	5.17978	8.70787
	N	89	89	89	89	89	89	89	89	89	89
	Desv. Desviación	1.42692	1.33447	0.744997	0.461473	0.426123	0.392905	0.398241	1.64206	1.41069	2.13841
Total	Media	4.82535	5.56247	3.31701	2.79021	2.8634	2.7634	2.96289	5.31443	5.22165	8.54639
	N	194	194	194	194	194	194	194	194	194	194
	Desv. Desviación	1.27425	1.07321	0.607711	0.47905	0.397467	0.411305	0.405741	1.31121	1.25807	2.08633
Prueba de Mann-Whitney
Rangos
Sexo		N	Rango promedio	Suma de rangos
X_DDHH_Nociones	1	105	93.4095	9808
	2	89	102.326	9107
	Total	194
X_DDHH_Compromiso	1	105	93.3667	9803.5
	2	89	102.376	9111.5
	Total	194
X_MICA	1	105	101.367	10643.5
	2	89	92.9382	8271.5
	Total	194
X_Autoritarismo	1	105	100.7	10573.5
	2	89	93.7247	8341.5
	Total	194
X_Benevolencia	1	105	94.1095	9881.5
	2	89	101.5	9033.5
	Total	194
X_Restricción_Social	1	105	99.0571	10401
	2	89	95.6629	8514
	Total	194
X_Ideologìa_de_la_salud_mental	1	105	102.333	10745
	2	89	91.7978	8170
	Total	194
ItemA	1	105	100.038	10504
	2	89	94.5056	8411
	Total	194
ItemB	1	105	96.019	10082
	2	89	99.2472	8833
	Total	194
ItemC	1	105	93.3095	9797.5
	2	89	102.444	9117.5
	Total	194
Estadísticos de pruebaa
	X_DDHH_Nociones	X_DDHH_Compromiso	X_MICA	X_Autoritarismo	X_Benevolencia	X_Restricción_Social	X_Ideologìa_de_la_salud_mental	ItemA	ItemB	ItemC
U de Mann-Whitney	4243	4238.5	4266.5	4336.5	4316.5	4509	4165	4406	4517	4232.5
W de Wilcoxon	9808	9803.5	8271.5	8341.5	9881.5	8514	8170	8411	10082	9797.5
Z	-1.10274	-1.11468	-1.04318	-0.865215	-0.920408	-0.422104	-1.31125	-0.812219	-0.453763	-1.21433
Sig. asintótica(bilateral)	0.270139	0.26499	0.296864	0.386921	0.35736	0.672949	0.189772	0.416666	0.649999	0.22462
a. Variable de agrupación: Sexo
Sexo		N	Rango promedio	Suma de rangos	Media	U de Mann-Whitney	W de Wilcoxon	Z	Sig. asintótica(bilateral)
X_DDHH_Nociones	1	105	93.4095	9808	4.80504	4243	9808	-1.10274	0.270139
	2	89	102.326	9107	4.84931
	Total	194			4.82535
X_DDHH_Compromiso	1	105	93.3667	9803.5	5.62971	4238.5	9803.5	-1.11468	0.26499
	2	89	102.376	9111.5	5.48315
	Total	194			5.56247
X_MICA	1	105	101.367	10643.5	3.3619	4266.5	8271.5	-1.04318	0.296864
	2	89	92.9382	8271.5	3.26404
	Total	194			3.31701
X_Autoritarismo	1	105	100.7	10573.5	2.82857	4336.5	8341.5	-0.865215	0.386921
	2	89	93.7247	8341.5	2.74494
	Total	194			2.79021
X_Benevolencia	1	105	94.1095	9881.5	2.86952	4316.5	9881.5	-0.920408	0.35736
	2	89	101.5	9033.5	2.85618
	Total	194			2.8634
X_Restricción_Social	1	105	99.0571	10401	2.78667	4509	8514	-0.422104	0.672949
	2	89	95.6629	8514	2.73596
	Total	194			2.7634
X_Ideologìa_de_la_salud_mental	1	105	102.333	10745	3.00571	4165	8170	-1.31125	0.189772
	2	89	91.7978	8170	2.91236
	Total	194			2.96289
ItemA	1	105	100.038	10504	5.50476	4406	8411	-0.812219	0.416666
	2	89	94.5056	8411	5.08989
	Total	194			5.31443
ItemB	1	105	96.019	10082	5.25714	4517	10082	-0.453763	0.649999
	2	89	99.2472	8833	5.17978
	Total	194			5.22165
ItemC	1	105	93.3095	9797.5	8.40952	4232.5	9797.5	-1.21433	0.22462
	2	89	102.444	9117.5	8.70787
	Total	194			8.54639
X_DDHH_Nociones X_DDHH_Compromiso X_MICA X_Autoritarismo X_Benevolencia X_Restricción_Social X_Ideologìa_de_la_salud_mental ItemA ItemB ItemC * Semestre
Semestre		X_DDHH_Nociones	X_DDHH_Compromiso	X_MICA	X_Autoritarismo	X_Benevolencia	X_Restricción_Social	X_Ideologìa_de_la_salud_mental	ItemA	ItemB	ItemC
7	Media	4.84979	5.53357	3.23772	2.77679	2.87857	2.72143	2.9375	5.375	5.35714	8.58929
	N	56	56	56	56	56	56	56	56	56	56
	Desv. Desviación	1.3839	1.08935	0.613695	0.458849	0.350954	0.354562	0.35191	1.25861	1.24212	2.13862
8	Media	4.44444	5.23111	3.375	2.7	2.65556	2.82222	2.91111	5.33333	5.11111	9.11111
	N	9	9	9	9	9	9	9	9	9	9
	Desv. Desviación	1.43188	1.35289	0.528485	0.360555	0.332081	0.198606	0.301846	1.65831	1.05409	1.36423
10	Media	4.73018	5.55826	3.34375	2.7587	2.84348	2.77174	2.92391	5.15217	5.17391	8.86957
	N	46	46	46	46	46	46	46	46	46	46
	Desv. Desviación	1.35607	1.1411	0.648549	0.356885	0.412393	0.348114	0.332121	1.54873	1.32169	1.49976
11	Media	4.79529	5.2496	3.2575	2.708	2.8	2.764	2.928	4.68	4.84	8.44
	N	25	25	25	25	25	25	25	25	25	25
	Desv. Desviación	1.49018	1.58519	0.867025	0.554467	0.436845	0.448962	0.508691	1.77294	1.57268	2.61534
12	Media	4.94929	5.78	3.38901	2.87759	2.92414	2.78793	3.04138	5.65517	5.31034	8.2069
	N	58	58	58	58	58	58	58	58	58	58
	Desv. Desviación	0.963578	0.550151	0.430321	0.559148	0.416042	0.512331	0.469054	0.60847	1.09556	2.26923
Total	Media	4.82535	5.56247	3.31701	2.79021	2.8634	2.7634	2.96289	5.31443	5.22165	8.54639
	N	194	194	194	194	194	194	194	194	194	194
	Desv. Desviación	1.27425	1.07321	0.607711	0.47905	0.397467	0.411305	0.405741	1.31121	1.25807	2.08633
Prueba de Kruskal-Wallis
Rangos
Semestre		N	Rango promedio
X_DDHH_Nociones	7	56	101.339
	8	9	80.7222
	10	46	94.1739
	11	25	100.48
	12	58	97.75
	Total	194
X_DDHH_Compromiso	7	56	94.6607
	8	9	84.5556
	10	46	100.946
	11	25	95.3
	12	58	100.466
	Total	194
X_MICA	7	56	91.1429
	8	9	98.1111
	10	46	96.2935
	11	25	97.24
	12	58	104.612
	Total	194
X_Autoritarismo	7	56	99.0268
	8	9	87.1667
	10	46	94.6413
	11	25	90.74
	12	58	102.81
	Total	194
X_Benevolencia	7	56	106.75
	8	9	69.1667
	10	46	96.0109
	11	25	87.68
	12	58	98.3793
	Total	194
X_Restricción_Social	7	56	93.1518
	8	9	110.889
	10	46	102.293
	11	25	98.34
	12	58	95.4569
	Total	194
X_Ideologìa_de_la_salud_mental	7	56	98.3214
	8	9	83.6111
	10	46	92.8152
	11	25	92.42
	12	58	104.767
	Total	194
ItemA	7	56	100.786
	8	9	107.778
	10	46	93.0217
	11	25	75.2
	12	58	105.897
	Total	194
ItemB	7	56	105.357
	8	9	84.4444
	10	46	95.087
	11	25	83.72
	12	58	99.7931
	Total	194
ItemC	7	56	99.3036
	8	9	108.056
	10	46	100.815
	11	25	101.28
	12	58	89.8621
	Total	194
Estadísticos de pruebaa,b
	X_DDHH_Nociones	X_DDHH_Compromiso	X_MICA	X_Autoritarismo	X_Benevolencia	X_Restricción_Social	X_Ideologìa_de_la_salud_mental	ItemA	ItemB	ItemC
H de Kruskal-Wallis	1.29983	0.996701	1.67557	1.35605	4.69269	1.28065	2.08758	8.50088	4.22946	1.99276
gl	4	4	4	4	4	4	4	4	4	4
Sig. asintótica	0.861405	0.910296	0.79515	0.851797	0.320307	0.864651	0.719655	0.0748606	0.375842	0.737091
a. Prueba de Kruskal Wallis
b. Variable de agrupación: Semestre
Rangos
Semestre		N	Rango promedio	Media	H de Kruskal-Wallis	gl	Sig. asintótica
X_DDHH_Nociones	7	56	101.339	4.84979	1.29983	4	0.861405
	8	9	80.7222	4.44444
	10	46	94.1739	4.73018
	11	25	100.48	4.79529
	12	58	97.75	4.94929
	Total	194		4.82535
X_DDHH_Compromiso	7	56	94.6607	5.53357	0.996701	4	0.910296
	8	9	84.5556	5.23111
	10	46	100.946	5.55826
	11	25	95.3	5.2496
	12	58	100.466	5.78
	Total	194		5.56247
X_MICA	7	56	91.1429	3.23772	1.67557	4	0.79515
	8	9	98.1111	3.375
	10	46	96.2935	3.34375
	11	25	97.24	3.2575
	12	58	104.612	3.38901
	Total	194		3.31701
X_Autoritarismo	7	56	99.0268	2.77679	1.35605	4	0.851797
	8	9	87.1667	2.7
	10	46	94.6413	2.7587
	11	25	90.74	2.708
	12	58	102.81	2.87759
	Total	194		2.79021
X_Benevolencia	7	56	106.75	2.87857	4.69269	4	0.320307
	8	9	69.1667	2.65556
	10	46	96.0109	2.84348
	11	25	87.68	2.8
	12	58	98.3793	2.92414
	Total	194		2.8634
X_Restricción_Social	7	56	93.1518	2.72143	1.28065	4	0.864651
	8	9	110.889	2.82222
	10	46	102.293	2.77174
	11	25	98.34	2.764
	12	58	95.4569	2.78793
	Total	194		2.7634
X_Ideologìa_de_la_salud_mental	7	56	98.3214	2.9375	2.08758	4	0.719655
	8	9	83.6111	2.91111
	10	46	92.8152	2.92391
	11	25	92.42	2.928
	12	58	104.767	3.04138
	Total	194		2.96289
ItemA	7	56	100.786	5.375	8.50088	4	0.0748606
	8	9	107.778	5.33333
	10	46	93.0217	5.15217
	11	25	75.2	4.68
	12	58	105.897	5.65517
	Total	194		5.31443
ItemB	7	56	105.357	5.35714	4.22946	4	0.375842
	8	9	84.4444	5.11111
	10	46	95.087	5.17391
	11	25	83.72	4.84
	12	58	99.7931	5.31034
	Total	194		5.22165
ItemC	7	56	99.3036	8.58929	1.99276	4	0.737091
	8	9	108.056	9.11111
	10	46	100.815	8.86957
	11	25	101.28	8.44
	12	58	89.8621	8.2069
	Total	194		8.54639
